# Supplementary material for: Modulation of plant acetyl-CoA synthetase activity by post-translational lysine acetylation
Source: Front Mol Biosci. 2023 Mar 16;10:1117921. doi: 10.3389/fmolb.2023.1117921 (PMC10062202; doi:10.3389/fmolb.2023.1117921)
Supplement: Supplementary file 5 [file Table1.XLSX]

## Sheet: WT
Raw data of activity assays of the wild-type atACS
Replicate #1
		A340
Time		Acetate Concentration (mM)
(h:min:sec)	Temp (oC)	5	2.5	1.25	0.625	0.3125	0.15625	0.078125	0
00:00:00	36.9	0.608	0.577	0.606	0.549	0.622	0.585	0.62	0.614
00:00:12	36.9	0.61	0.586	0.603	0.551	0.622	0.585	0.621	0.615
00:00:24	36.9	0.612	0.587	0.604	0.55	0.622	0.585	0.621	0.616
00:00:36	36.9	0.612	0.587	0.605	0.55	0.621	0.586	0.62	0.615
00:00:48	36.9	0.612	0.588	0.603	0.55	0.623	0.585	0.62	0.616
00:01:00	36.9	0.612	0.588	0.604	0.551	0.623	0.585	0.622	0.616
00:01:12	36.9	0.612	0.588	0.604	0.55	0.623	0.585	0.62	0.616
00:01:24	36.9	0.611	0.589	0.605	0.551	0.624	0.586	0.622	0.617
00:01:36	36.9	0.612	0.589	0.604	0.552	0.623	0.585	0.622	0.616
00:01:48	36.9	0.611	0.589	0.603	0.552	0.623	0.586	0.622	0.617
00:02:00	36.9	0.612	0.588	0.604	0.551	0.624	0.586	0.622	0.617
00:02:12	36.9	0.612	0.587	0.604	0.551	0.624	0.586	0.621	0.615
00:02:24	36.9	0.61	0.589	0.604	0.551	0.622	0.586	0.621	0.617
00:02:36	37	0.611	0.589	0.602	0.551	0.622	0.586	0.621	0.617
00:02:48	36.9	0.611	0.587	0.604	0.551	0.623	0.586	0.621	0.617
00:03:00	36.9	0.611	0.589	0.602	0.551	0.624	0.586	0.62	0.616
00:03:12	36.9	0.611	0.589	0.605	0.55	0.624	0.585	0.621	0.615
00:03:24	36.9	0.61	0.589	0.602	0.552	0.623	0.586	0.621	0.616
00:03:36	36.9	0.611	0.589	0.604	0.551	0.624	0.586	0.621	0.615
00:03:48	36.9	0.61	0.589	0.602	0.55	0.622	0.585	0.621	0.614
00:04:00	36.9	0.61	0.587	0.603	0.55	0.623	0.583	0.621	0.615
00:04:12	36.9	0.61	0.587	0.604	0.549	0.623	0.586	0.62	0.614
00:04:24	36.9	0.61	0.589	0.603	0.55	0.623	0.585	0.62	0.615
00:04:36	36.9	0.61	0.589	0.604	0.55	0.621	0.585	0.62	0.613
00:04:48	36.9	0.61	0.589	0.602	0.55	0.623	0.585	0.62	0.614
00:05:00	36.9	0.609	0.587	0.602	0.55	0.622	0.584	0.62	0.613
00:05:12	36.9	0.608	0.588	0.603	0.549	0.622	0.585	0.62	0.612
00:05:24	37	0.609	0.586	0.602	0.548	0.622	0.584	0.619	0.614
00:05:36	36.9	0.608	0.587	0.604	0.55	0.621	0.583	0.619	0.612
00:05:48	37	0.609	0.587	0.603	0.55	0.621	0.584	0.619	0.612
00:06:00	36.9	0.609	0.587	0.601	0.549	0.62	0.583	0.62	0.614
00:06:12	37	0.608	0.587	0.602	0.549	0.621	0.584	0.618	0.612
00:06:24	36.9	0.609	0.587	0.601	0.549	0.619	0.583	0.618	0.613
00:06:36	37	0.609	0.587	0.602	0.548	0.621	0.583	0.617	0.613
00:06:48	36.9	0.608	0.587	0.601	0.547	0.62	0.583	0.619	0.611
00:07:00	37	0.608	0.585	0.6	0.548	0.62	0.583	0.619	0.612
00:07:12	36.9	0.608	0.586	0.6	0.548	0.619	0.583	0.616	0.612
00:07:24	36.9	0.607	0.586	0.602	0.549	0.62	0.582	0.616	0.612
00:07:36	36.9	0.608	0.586	0.602	0.549	0.619	0.581	0.617	0.612
00:07:48	36.9	0.608	0.586	0.599	0.548	0.62	0.582	0.618	0.611
00:08:00	36.9	0.607	0.585	0.602	0.548	0.62	0.583	0.618	0.612
00:08:12	36.9	0.608	0.587	0.602	0.548	0.62	0.582	0.618	0.612
00:08:24	36.9	0.606	0.586	0.602	0.547	0.619	0.582	0.616	0.611
00:08:36	36.9	0.606	0.585	0.6	0.549	0.62	0.582	0.617	0.611
00:08:48	36.9	0.606	0.585	0.601	0.547	0.619	0.582	0.617	0.611
00:09:00	36.9	0.606	0.585	0.601	0.547	0.619	0.582	0.617	0.611
00:09:12	36.9	0.606	0.585	0.599	0.548	0.619	0.581	0.617	0.609
00:09:24	37	0.606	0.586	0.6	0.548	0.619	0.581	0.617	0.611
00:09:36	36.9	0.606	0.586	0.601	0.547	0.619	0.581	0.616	0.609
00:09:48	37	0.605	0.584	0.599	0.547	0.618	0.581	0.617	0.611
00:10:00	36.9	0.606	0.585	0.601	0.547	0.619	0.581	0.616	0.61	2.5mM CoA added
00:14:18	36.9	0.525	0.495	0.522	0.48	0.555	0.528	0.571	0.597
00:14:30	36.9	0.498	0.465	0.493	0.458	0.535	0.513	0.56	0.594
00:14:42	36.9	0.469	0.433	0.465	0.436	0.514	0.498	0.551	0.591
00:14:54	36.9	0.441	0.403	0.437	0.413	0.495	0.483	0.541	0.587
00:15:06	37	0.413	0.372	0.41	0.391	0.475	0.469	0.532	0.586
00:15:18	36.9	0.385	0.343	0.384	0.369	0.457	0.456	0.523	0.582
00:15:30	36.9	0.358	0.313	0.358	0.348	0.438	0.443	0.515	0.581
00:15:42	36.9	0.33	0.285	0.331	0.327	0.42	0.43	0.506	0.579
00:15:54	37	0.303	0.259	0.306	0.307	0.403	0.419	0.5	0.579
00:16:06	36.9	0.277	0.244	0.282	0.286	0.386	0.407	0.495	0.577
00:16:18	36.9	0.254	0.234	0.26	0.266	0.37	0.397	0.488	0.577
00:16:30	36.9	0.237	0.227	0.245	0.247	0.354	0.387	0.482	0.576
00:16:42	36.9	0.227	0.223	0.236	0.233	0.338	0.377	0.478	0.576
00:16:54	36.9	0.221	0.219	0.23	0.224	0.323	0.368	0.473	0.576
00:17:06	37	0.217	0.216	0.226	0.219	0.308	0.359	0.469	0.575
00:17:18	36.9	0.214	0.214	0.222	0.214	0.294	0.351	0.465	0.575
00:17:30	36.9	0.212	0.213	0.218	0.211	0.279	0.343	0.462	0.575
00:17:42	36.9	0.212	0.212	0.216	0.209	0.266	0.335	0.459	0.574
00:17:54	36.9	0.212	0.212	0.214	0.207	0.253	0.329	0.456	0.574
00:18:06	36.9	0.211	0.212	0.214	0.206	0.24	0.323	0.453	0.574
00:18:18	37	0.211	0.212	0.213	0.206	0.229	0.316	0.451	0.574
00:18:30	36.9	0.212	0.212	0.213	0.207	0.221	0.311	0.449	0.573
00:18:42	37	0.212	0.212	0.213	0.207	0.217	0.305	0.447	0.573
00:18:54	36.9	0.211	0.212	0.213	0.207	0.214	0.3	0.445	0.573
00:19:06	37	0.212	0.212	0.214	0.207	0.212	0.295	0.443	0.573
00:19:18	36.9	0.212	0.212	0.213	0.206	0.21	0.291	0.441	0.572
00:19:30	37	0.212	0.212	0.214	0.207	0.21	0.287	0.44	0.571
00:19:42	36.9	0.212	0.212	0.214	0.207	0.21	0.283	0.439	0.572
00:19:54	37	0.213	0.212	0.214	0.206	0.209	0.279	0.438	0.571
00:20:06	36.9	0.213	0.212	0.213	0.207	0.21	0.276	0.437	0.571
00:20:18	36.9	0.213	0.212	0.214	0.207	0.21	0.273	0.436	0.57
00:20:30	36.9	0.213	0.212	0.214	0.207	0.209	0.27	0.436	0.57
00:20:42	36.9	0.213	0.212	0.214	0.207	0.21	0.267	0.435	0.571
00:20:54	36.9	0.212	0.212	0.213	0.207	0.21	0.265	0.435	0.57
00:21:06	36.9	0.213	0.212	0.213	0.207	0.21	0.262	0.434	0.57
00:21:18	36.9	0.213	0.212	0.214	0.207	0.209	0.26	0.433	0.57
00:21:30	36.9	0.212	0.213	0.213	0.207	0.209	0.258	0.434	0.569
00:21:42	36.9	0.212	0.212	0.214	0.207	0.209	0.256	0.433	0.569
00:21:54	36.9	0.213	0.212	0.213	0.207	0.209	0.255	0.433	0.57
00:22:06	36.9	0.213	0.213	0.213	0.207	0.209	0.253	0.433	0.569
00:22:18	36.9	0.213	0.213	0.214	0.207	0.209	0.252	0.433	0.568
00:22:30	36.9	0.213	0.213	0.214	0.208	0.209	0.251	0.433	0.569
00:22:42	36.9	0.212	0.212	0.214	0.207	0.209	0.249	0.433	0.568
00:22:54	36.9	0.213	0.212	0.214	0.207	0.209	0.248	0.431	0.569
00:23:06	36.9	0.213	0.213	0.214	0.207	0.209	0.247	0.432	0.568
00:23:18	36.9	0.212	0.213	0.214	0.207	0.209	0.246	0.431	0.568
00:23:30	36.9	0.213	0.213	0.214	0.207	0.21	0.245	0.432	0.568
00:23:42	36.9	0.213	0.213	0.214	0.207	0.209	0.244	0.431	0.568
00:23:54	37	0.212	0.213	0.214	0.207	0.209	0.243	0.431	0.568
00:24:06	36.9	0.213	0.213	0.214	0.207	0.209	0.243	0.431	0.567
00:24:18	36.9	0.213	0.213	0.215	0.208	0.209	0.242	0.431	0.568
00:24:30	36.9	0.212	0.213	0.214	0.207	0.209	0.242	0.43	0.567
00:24:42	37	0.213	0.213	0.214	0.207	0.209	0.242	0.431	0.567
00:24:54	36.9	0.212	0.213	0.214	0.207	0.209	0.241	0.431	0.566
00:25:06	36.9	0.212	0.213	0.214	0.207	0.209	0.241	0.43	0.566
00:25:18	36.9	0.212	0.213	0.214	0.208	0.209	0.24	0.43	0.567
00:25:30	36.9	0.212	0.213	0.214	0.208	0.209	0.24	0.43	0.566
00:25:42	36.9	0.212	0.213	0.214	0.208	0.209	0.239	0.43	0.566
00:25:54	37	0.212	0.214	0.214	0.208	0.209	0.24	0.429	0.566
00:26:06	36.9	0.212	0.214	0.214	0.208	0.208	0.239	0.429	0.566
00:26:18	36.9	0.212	0.214	0.215	0.208	0.208	0.239	0.43	0.566
00:26:30	36.9	0.212	0.214	0.214	0.208	0.208	0.238	0.429	0.566
00:26:42	36.9	0.211	0.214	0.215	0.208	0.208	0.238	0.43	0.565
00:26:54	36.9	0.212	0.214	0.215	0.208	0.208	0.238	0.43	0.565
00:27:06	37	0.212	0.214	0.214	0.208	0.208	0.238	0.43	0.565
00:27:18	36.9	0.212	0.214	0.215	0.208	0.208	0.238	0.429	0.564
00:27:30	37	0.212	0.214	0.215	0.208	0.208	0.238	0.428	0.565
00:27:42	36.9	0.211	0.214	0.215	0.208	0.208	0.237	0.428	0.564
00:27:54	37	0.212	0.214	0.215	0.207	0.208	0.237	0.428	0.565
00:28:06	36.9	0.212	0.214	0.215	0.207	0.208	0.236	0.428	0.564
00:28:18	37	0.212	0.215	0.215	0.207	0.208	0.236	0.427	0.564
00:28:30	36.9	0.212	0.215	0.214	0.207	0.208	0.236	0.427	0.563
00:28:42	37	0.212	0.214	0.215	0.208	0.207	0.236	0.427	0.564
00:28:54	36.9	0.212	0.215	0.215	0.207	0.207	0.236	0.426	0.564
00:29:06	37	0.212	0.215	0.215	0.207	0.207	0.237	0.426	0.562
00:29:18	36.9	0.212	0.215	0.215	0.207	0.208	0.236	0.425	0.563
00:29:30	37	0.211	0.215	0.215	0.207	0.208	0.237	0.426	0.563
00:29:42	36.9	0.212	0.215	0.215	0.207	0.207	0.236	0.426	0.562
00:29:54	37	0.212	0.215	0.214	0.207	0.207	0.236	0.426	0.562
00:30:06	36.9	0.211	0.215	0.214	0.207	0.207	0.236	0.426	0.562
00:30:18	36.9	0.211	0.214	0.215	0.207	0.207	0.236	0.426	0.562
00:30:30	36.9	0.211	0.214	0.214	0.207	0.207	0.236	0.425	0.562
00:30:42	36.9	0.211	0.214	0.215	0.207	0.207	0.237	0.426	0.562
00:30:54	36.9	0.212	0.214	0.215	0.207	0.207	0.236	0.426	0.562
00:31:06	36.9	0.211	0.214	0.215	0.207	0.207	0.236	0.426	0.56
00:31:18	36.9	0.211	0.214	0.215	0.207	0.207	0.236	0.426	0.561
00:31:30	36.9	0.211	0.214	0.214	0.207	0.207	0.236	0.425	0.561
00:31:42	36.9	0.211	0.214	0.215	0.207	0.207	0.236	0.426	0.56
00:31:54	36.9	0.211	0.214	0.214	0.207	0.206	0.236	0.426	0.561
00:32:06	36.9	0.211	0.214	0.215	0.207	0.206	0.236	0.424	0.56
00:32:18	36.9	0.212	0.214	0.215	0.207	0.206	0.236	0.426	0.561
00:32:30	36.9	0.211	0.214	0.214	0.207	0.206	0.236	0.426	0.56
00:32:42	36.9	0.211	0.214	0.214	0.207	0.206	0.236	0.425	0.56
00:32:54	36.9	0.211	0.214	0.214	0.207	0.206	0.236	0.425	0.559
00:33:06	37	0.211	0.214	0.214	0.207	0.206	0.236	0.425	0.56
00:33:18	36.9	0.211	0.214	0.214	0.207	0.206	0.236	0.425	0.559
00:33:30	37	0.211	0.214	0.214	0.207	0.206	0.236	0.425	0.56
00:33:42	36.9	0.211	0.214	0.214	0.206	0.206	0.236	0.425	0.559
00:33:54	37	0.211	0.214	0.214	0.207	0.206	0.236	0.425	0.559
00:34:06	36.9	0.211	0.214	0.214	0.207	0.205	0.236	0.425	0.559
00:34:18	37	0.211	0.214	0.214	0.207	0.206	0.236	0.425	0.559
00:34:30	36.9	0.211	0.214	0.213	0.207	0.206	0.236	0.424	0.558
00:34:42	37	0.211	0.214	0.214	0.207	0.205	0.236	0.425	0.559
00:34:54	36.9	0.211	0.214	0.214	0.207	0.206	0.237	0.425	0.558
00:35:06	37	0.211	0.214	0.214	0.207	0.206	0.237	0.424	0.558
00:35:18	36.9	0.211	0.214	0.213	0.207	0.205	0.237	0.424	0.558
00:35:30	37	0.211	0.214	0.214	0.207	0.206	0.237	0.424	0.558
00:35:42	36.9	0.212	0.214	0.214	0.207	0.205	0.237	0.424	0.557
00:35:54	37	0.211	0.214	0.214	0.206	0.205	0.237	0.424	0.557
00:36:06	36.9	0.211	0.214	0.214	0.206	0.205	0.237	0.424	0.557
00:36:18	37	0.211	0.214	0.214	0.207	0.205	0.237	0.424	0.557
00:36:30	36.9	0.211	0.214	0.213	0.206	0.205	0.238	0.423	0.557
00:36:42	37	0.211	0.214	0.213	0.207	0.205	0.238	0.423	0.557
00:36:54	36.9	0.211	0.214	0.214	0.206	0.205	0.238	0.424	0.555
00:37:06	36.9	0.211	0.214	0.214	0.206	0.205	0.238	0.423	0.556
00:37:18	36.9	0.211	0.214	0.214	0.206	0.205	0.238	0.423	0.556
00:37:30	36.9	0.211	0.214	0.213	0.206	0.205	0.238	0.423	0.556
00:37:42	36.9	0.211	0.214	0.214	0.206	0.205	0.238	0.423	0.556
00:37:54	36.9	0.211	0.214	0.213	0.206	0.205	0.238	0.423	0.555
00:38:06	36.9	0.211	0.214	0.213	0.206	0.205	0.238	0.424	0.555
00:38:18	36.9	0.211	0.214	0.213	0.206	0.205	0.238	0.423	0.556
00:38:30	36.9	0.211	0.214	0.213	0.206	0.205	0.238	0.423	0.555
00:38:42	37	0.211	0.214	0.213	0.206	0.205	0.238	0.423	0.555
00:38:54	36.9	0.211	0.214	0.214	0.206	0.205	0.238	0.423	0.555
00:39:06	37	0.211	0.214	0.213	0.206	0.205	0.238	0.422	0.555
00:39:18	36.9	0.211	0.214	0.214	0.206	0.205	0.238	0.423	0.555
00:39:30	36.9	0.211	0.214	0.214	0.206	0.205	0.238	0.422	0.554
00:39:42	36.9	0.211	0.214	0.213	0.206	0.205	0.238	0.422	0.554
00:39:54	36.9	0.211	0.214	0.213	0.206	0.204	0.238	0.423	0.554
00:40:06	36.9	0.212	0.214	0.213	0.206	0.205	0.239	0.422	0.554
00:40:18	36.9	0.211	0.214	0.213	0.206	0.205	0.238	0.422	0.554
00:40:30	36.9	0.211	0.214	0.212	0.206	0.204	0.239	0.422	0.554
00:40:42	36.9	0.211	0.214	0.213	0.205	0.204	0.238	0.421	0.554
00:40:54	36.9	0.211	0.214	0.213	0.206	0.204	0.239	0.422	0.553
00:41:06	36.9	0.211	0.214	0.213	0.206	0.204	0.239	0.422	0.553
00:41:18	36.9	0.211	0.214	0.212	0.205	0.204	0.239	0.422	0.552
00:41:30	37	0.211	0.214	0.213	0.206	0.204	0.239	0.422	0.553
00:41:42	36.9	0.211	0.214	0.213	0.206	0.204	0.239	0.421	0.552
00:00:00
	abs	150.935	130.2	143.929	129	123.847	83.1706	48.9353	9.31765
	umole	8.49314	7.32637	8.09892	7.25884	6.96889	4.68002	2.75359	0.524305
	final	7.96884	6.80206	7.57462	6.73454	6.44458	4.15571	2.22929	0
Replicate #2
		A340
Time		Acetate Concentration (mM)
(h:min:sec)	Temp (oC)	5	2.5	1.25	0.625	0.3125	0.15625	0.078125	0
00:00:00	36.9	0.608	0.6	0.632	0.597	0.607	0.641	0.619	0.633
00:00:12	36.9	0.611	0.601	0.631	0.597	0.607	0.642	0.62	0.632
00:00:24	36.9	0.617	0.612	0.634	0.596	0.607	0.64	0.621	0.635
00:00:36	36.9	0.618	0.613	0.634	0.596	0.607	0.641	0.63	0.642
00:00:48	36.9	0.62	0.611	0.634	0.596	0.607	0.641	0.633	0.643
00:01:00	36.9	0.62	0.613	0.634	0.596	0.608	0.642	0.632	0.644
00:01:12	36.9	0.619	0.612	0.633	0.596	0.608	0.64	0.632	0.642
00:01:24	36.9	0.62	0.614	0.633	0.597	0.608	0.641	0.632	0.644
00:01:36	36.9	0.62	0.614	0.631	0.596	0.608	0.642	0.633	0.644
00:01:48	36.9	0.62	0.611	0.629	0.596	0.608	0.643	0.634	0.642
00:02:00	36.9	0.621	0.613	0.63	0.597	0.609	0.641	0.634	0.643
00:02:12	36.9	0.621	0.612	0.63	0.596	0.607	0.642	0.633	0.641
00:02:24	36.9	0.621	0.614	0.63	0.597	0.609	0.643	0.634	0.642
00:02:36	37	0.621	0.614	0.631	0.597	0.608	0.643	0.632	0.643
00:02:48	36.9	0.62	0.613	0.63	0.596	0.608	0.643	0.634	0.641
00:03:00	36.9	0.621	0.612	0.63	0.596	0.608	0.643	0.633	0.641
00:03:12	36.9	0.62	0.613	0.632	0.596	0.608	0.643	0.633	0.641
00:03:24	36.9	0.62	0.613	0.63	0.597	0.608	0.643	0.632	0.642
00:03:36	36.9	0.62	0.613	0.629	0.597	0.607	0.643	0.633	0.641
00:03:48	36.9	0.62	0.611	0.63	0.596	0.608	0.643	0.633	0.641
00:04:00	36.9	0.62	0.613	0.63	0.596	0.608	0.643	0.633	0.641
00:04:12	36.9	0.62	0.613	0.63	0.595	0.608	0.643	0.632	0.64
00:04:24	36.9	0.619	0.611	0.629	0.595	0.607	0.642	0.632	0.64
00:04:36	36.9	0.621	0.613	0.629	0.595	0.608	0.642	0.633	0.64
00:04:48	36.9	0.62	0.611	0.629	0.596	0.607	0.641	0.632	0.641
00:05:00	36.9	0.62	0.612	0.63	0.594	0.607	0.643	0.633	0.64
00:05:12	36.9	0.62	0.612	0.627	0.595	0.607	0.641	0.631	0.639
00:05:24	37	0.619	0.612	0.629	0.595	0.607	0.641	0.632	0.641
00:05:36	36.9	0.619	0.612	0.629	0.595	0.606	0.641	0.632	0.64
00:05:48	37	0.619	0.612	0.63	0.595	0.607	0.642	0.632	0.64
00:06:00	36.9	0.62	0.612	0.628	0.595	0.606	0.641	0.632	0.64
00:06:12	37	0.619	0.612	0.627	0.595	0.606	0.641	0.631	0.64
00:06:24	36.9	0.619	0.611	0.625	0.594	0.605	0.64	0.631	0.638
00:06:36	37	0.619	0.612	0.627	0.595	0.605	0.64	0.631	0.638
00:06:48	36.9	0.618	0.611	0.628	0.594	0.606	0.641	0.631	0.638
00:07:00	37	0.618	0.611	0.628	0.594	0.606	0.64	0.631	0.637
00:07:12	36.9	0.617	0.61	0.628	0.594	0.606	0.639	0.629	0.637
00:07:24	36.9	0.617	0.611	0.628	0.594	0.605	0.64	0.629	0.638
00:07:36	36.9	0.617	0.61	0.626	0.594	0.605	0.64	0.63	0.637
00:07:48	36.9	0.617	0.61	0.627	0.594	0.604	0.639	0.63	0.638
00:08:00	36.9	0.617	0.609	0.627	0.594	0.605	0.64	0.631	0.637
00:08:12	36.9	0.618	0.609	0.627	0.593	0.606	0.639	0.629	0.639
00:08:24	36.9	0.616	0.61	0.627	0.593	0.604	0.64	0.63	0.638
00:08:36	36.9	0.617	0.608	0.627	0.593	0.605	0.639	0.629	0.638
00:08:48	36.9	0.616	0.61	0.627	0.593	0.604	0.64	0.629	0.637
00:09:00	36.9	0.615	0.607	0.627	0.593	0.603	0.64	0.63	0.637
00:09:12	36.9	0.616	0.608	0.624	0.593	0.603	0.637	0.628	0.637
00:09:24	37	0.615	0.609	0.626	0.593	0.603	0.639	0.628	0.638
00:09:36	36.9	0.614	0.607	0.626	0.592	0.604	0.639	0.629	0.638
00:09:48	37	0.615	0.609	0.626	0.592	0.604	0.639	0.629	0.635
00:10:00	36.9	0.615	0.607	0.624	0.592	0.603	0.638	0.628	0.637	2.5mM CoA added
00:14:18	36.9	0.548	0.541	0.567	0.539	0.555	0.598	0.596	0.625
00:14:30	36.9	0.51	0.508	0.536	0.512	0.532	0.581	0.582	0.619
00:14:42	36.9	0.47	0.476	0.505	0.484	0.508	0.564	0.571	0.616
00:14:54	36.9	0.431	0.444	0.474	0.456	0.487	0.547	0.56	0.612
00:15:06	37	0.393	0.41	0.442	0.43	0.464	0.531	0.55	0.61
00:15:18	36.9	0.354	0.378	0.411	0.404	0.443	0.516	0.54	0.606
00:15:30	36.9	0.317	0.346	0.38	0.378	0.423	0.501	0.531	0.602
00:15:42	36.9	0.281	0.314	0.351	0.353	0.403	0.487	0.522	0.599
00:15:54	37	0.251	0.284	0.321	0.328	0.383	0.475	0.515	0.598
00:16:06	36.9	0.235	0.259	0.292	0.304	0.365	0.462	0.508	0.596
00:16:18	36.9	0.226	0.242	0.266	0.28	0.346	0.45	0.502	0.595
00:16:30	36.9	0.22	0.231	0.247	0.257	0.328	0.439	0.496	0.592
00:16:42	36.9	0.215	0.225	0.236	0.24	0.311	0.429	0.491	0.591
00:16:54	36.9	0.214	0.221	0.228	0.23	0.295	0.418	0.487	0.59
00:17:06	37	0.212	0.218	0.223	0.223	0.278	0.409	0.482	0.589
00:17:18	36.9	0.213	0.217	0.219	0.218	0.262	0.4	0.478	0.588
00:17:30	36.9	0.213	0.216	0.217	0.215	0.247	0.391	0.475	0.588
00:17:42	36.9	0.212	0.216	0.217	0.212	0.234	0.383	0.471	0.587
00:17:54	36.9	0.213	0.217	0.217	0.211	0.223	0.376	0.468	0.586
00:18:06	36.9	0.212	0.216	0.217	0.211	0.217	0.369	0.466	0.586
00:18:18	37	0.212	0.217	0.217	0.211	0.213	0.362	0.463	0.585
00:18:30	36.9	0.212	0.216	0.217	0.211	0.211	0.356	0.461	0.584
00:18:42	37	0.213	0.216	0.217	0.211	0.209	0.35	0.459	0.585
00:18:54	36.9	0.213	0.216	0.217	0.211	0.208	0.344	0.457	0.584
00:19:06	37	0.212	0.217	0.217	0.211	0.208	0.34	0.456	0.585
00:19:18	36.9	0.213	0.216	0.217	0.211	0.208	0.335	0.455	0.584
00:19:30	37	0.212	0.217	0.218	0.211	0.208	0.33	0.453	0.584
00:19:42	36.9	0.213	0.217	0.217	0.211	0.208	0.326	0.452	0.584
00:19:54	37	0.213	0.217	0.217	0.211	0.208	0.322	0.451	0.585
00:20:06	36.9	0.213	0.217	0.217	0.211	0.208	0.319	0.449	0.584
00:20:18	36.9	0.213	0.216	0.218	0.211	0.208	0.315	0.448	0.584
00:20:30	36.9	0.213	0.216	0.217	0.211	0.208	0.312	0.448	0.585
00:20:42	36.9	0.212	0.216	0.217	0.211	0.207	0.309	0.447	0.585
00:20:54	36.9	0.213	0.216	0.217	0.211	0.208	0.307	0.446	0.585
00:21:06	36.9	0.213	0.217	0.217	0.211	0.208	0.304	0.445	0.585
00:21:18	36.9	0.213	0.216	0.217	0.211	0.207	0.302	0.445	0.586
00:21:30	36.9	0.213	0.216	0.218	0.211	0.207	0.3	0.445	0.586
00:21:42	36.9	0.213	0.216	0.217	0.211	0.207	0.298	0.444	0.587
00:21:54	36.9	0.213	0.217	0.217	0.211	0.207	0.296	0.444	0.589
00:22:06	36.9	0.213	0.216	0.217	0.211	0.207	0.295	0.443	0.59
00:22:18	36.9	0.213	0.217	0.217	0.211	0.207	0.293	0.443	0.59
00:22:30	36.9	0.213	0.217	0.218	0.211	0.207	0.292	0.443	0.59
00:22:42	36.9	0.213	0.216	0.218	0.211	0.207	0.291	0.442	0.59
00:22:54	36.9	0.213	0.216	0.217	0.211	0.207	0.289	0.442	0.591
00:23:06	36.9	0.214	0.217	0.218	0.211	0.207	0.289	0.442	0.59
00:23:18	36.9	0.214	0.217	0.218	0.211	0.207	0.287	0.441	0.59
00:23:30	36.9	0.214	0.217	0.218	0.211	0.207	0.286	0.441	0.591
00:23:42	36.9	0.214	0.217	0.218	0.211	0.207	0.286	0.44	0.592
00:23:54	37	0.214	0.217	0.218	0.211	0.207	0.285	0.44	0.591
00:24:06	36.9	0.215	0.216	0.218	0.211	0.207	0.284	0.441	0.591
00:24:18	36.9	0.214	0.217	0.218	0.211	0.207	0.284	0.441	0.591
00:24:30	36.9	0.214	0.217	0.218	0.211	0.207	0.283	0.441	0.591
00:24:42	37	0.214	0.217	0.218	0.211	0.207	0.282	0.441	0.591
00:24:54	36.9	0.215	0.217	0.219	0.211	0.207	0.282	0.442	0.59
00:25:06	36.9	0.214	0.217	0.218	0.211	0.207	0.281	0.441	0.59
00:25:18	36.9	0.214	0.217	0.218	0.211	0.207	0.28	0.44	0.59
00:25:30	36.9	0.214	0.217	0.218	0.211	0.207	0.28	0.441	0.59
00:25:42	36.9	0.215	0.217	0.218	0.211	0.207	0.28	0.44	0.591
00:25:54	37	0.215	0.217	0.218	0.211	0.207	0.28	0.44	0.591
00:26:06	36.9	0.215	0.217	0.218	0.211	0.206	0.279	0.44	0.591
00:26:18	36.9	0.215	0.217	0.218	0.211	0.206	0.279	0.44	0.591
00:26:30	36.9	0.215	0.217	0.218	0.211	0.207	0.279	0.441	0.591
00:26:42	36.9	0.214	0.217	0.218	0.211	0.207	0.278	0.441	0.591
00:26:54	36.9	0.214	0.216	0.218	0.211	0.206	0.278	0.441	0.591
00:27:06	37	0.215	0.217	0.218	0.211	0.206	0.278	0.441	0.591
00:27:18	36.9	0.215	0.216	0.218	0.211	0.206	0.278	0.441	0.591
00:27:30	37	0.215	0.217	0.218	0.211	0.206	0.278	0.441	0.591
00:27:42	36.9	0.215	0.217	0.218	0.211	0.206	0.277	0.441	0.589
00:27:54	37	0.214	0.216	0.219	0.211	0.206	0.278	0.441	0.59
00:28:06	36.9	0.214	0.216	0.218	0.211	0.206	0.277	0.44	0.59
00:28:18	37	0.214	0.217	0.218	0.211	0.206	0.278	0.44	0.59
00:28:30	36.9	0.215	0.216	0.218	0.21	0.205	0.277	0.44	0.589
00:28:42	37	0.214	0.216	0.218	0.211	0.206	0.277	0.44	0.588
00:28:54	36.9	0.215	0.217	0.218	0.21	0.205	0.277	0.439	0.588
00:29:06	37	0.214	0.216	0.218	0.21	0.205	0.277	0.44	0.588
00:29:18	36.9	0.214	0.217	0.218	0.21	0.206	0.277	0.44	0.587
00:29:30	37	0.214	0.216	0.218	0.21	0.205	0.277	0.44	0.587
00:29:42	36.9	0.214	0.216	0.218	0.21	0.205	0.277	0.44	0.587
00:29:54	37	0.214	0.216	0.218	0.21	0.205	0.277	0.44	0.587
00:30:06	36.9	0.215	0.217	0.218	0.21	0.205	0.277	0.44	0.586
00:30:18	36.9	0.214	0.216	0.217	0.21	0.205	0.277	0.44	0.586
00:30:30	36.9	0.215	0.216	0.218	0.21	0.205	0.277	0.439	0.586
00:30:42	36.9	0.215	0.217	0.218	0.21	0.205	0.277	0.439	0.586
00:30:54	36.9	0.215	0.216	0.218	0.21	0.205	0.277	0.439	0.586
00:31:06	36.9	0.214	0.217	0.218	0.21	0.205	0.277	0.439	0.585
00:31:18	36.9	0.214	0.217	0.218	0.21	0.205	0.277	0.438	0.584
00:31:30	36.9	0.215	0.216	0.218	0.209	0.205	0.277	0.439	0.585
00:31:42	36.9	0.215	0.217	0.218	0.209	0.205	0.277	0.438	0.585
00:31:54	36.9	0.215	0.217	0.218	0.21	0.205	0.277	0.438	0.585
00:32:06	36.9	0.215	0.216	0.218	0.209	0.205	0.277	0.438	0.585
00:32:18	36.9	0.214	0.217	0.218	0.209	0.205	0.277	0.438	0.584
00:32:30	36.9	0.214	0.216	0.218	0.209	0.205	0.277	0.438	0.584
00:32:42	36.9	0.214	0.217	0.217	0.209	0.205	0.277	0.438	0.583
00:32:54	36.9	0.214	0.216	0.217	0.209	0.204	0.277	0.437	0.584
00:33:06	37	0.214	0.216	0.218	0.209	0.205	0.277	0.437	0.583
00:33:18	36.9	0.215	0.216	0.218	0.209	0.205	0.277	0.438	0.584
00:33:30	37	0.214	0.216	0.218	0.209	0.205	0.277	0.437	0.584
00:33:42	36.9	0.214	0.216	0.217	0.209	0.204	0.277	0.438	0.584
00:33:54	37	0.215	0.216	0.218	0.209	0.204	0.277	0.437	0.584
00:34:06	36.9	0.214	0.216	0.217	0.209	0.204	0.277	0.437	0.584
00:34:18	37	0.215	0.216	0.217	0.209	0.204	0.278	0.437	0.583
00:34:30	36.9	0.214	0.216	0.217	0.209	0.204	0.277	0.436	0.583
00:34:42	37	0.214	0.216	0.217	0.208	0.204	0.278	0.436	0.583
00:34:54	36.9	0.215	0.216	0.217	0.209	0.204	0.277	0.436	0.582
00:35:06	37	0.214	0.216	0.218	0.209	0.204	0.278	0.436	0.583
00:35:18	36.9	0.214	0.216	0.217	0.209	0.204	0.278	0.436	0.582
00:35:30	37	0.214	0.216	0.217	0.209	0.204	0.278	0.436	0.582
00:35:42	36.9	0.215	0.216	0.217	0.208	0.204	0.278	0.436	0.582
00:35:54	37	0.214	0.216	0.217	0.208	0.203	0.278	0.436	0.582
00:36:06	36.9	0.214	0.216	0.217	0.208	0.203	0.278	0.436	0.583
00:36:18	37	0.214	0.216	0.217	0.208	0.203	0.278	0.436	0.582
00:36:30	36.9	0.214	0.216	0.217	0.208	0.203	0.278	0.435	0.582
00:36:42	37	0.214	0.216	0.217	0.208	0.203	0.278	0.435	0.582
00:36:54	36.9	0.214	0.216	0.217	0.208	0.203	0.278	0.435	0.582
00:37:06	36.9	0.214	0.216	0.217	0.208	0.203	0.278	0.435	0.582
00:37:18	36.9	0.214	0.216	0.217	0.208	0.203	0.278	0.434	0.582
00:37:30	36.9	0.214	0.216	0.217	0.208	0.203	0.278	0.435	0.582
00:37:42	36.9	0.214	0.216	0.217	0.208	0.203	0.278	0.435	0.581
00:37:54	36.9	0.214	0.216	0.217	0.208	0.203	0.278	0.434	0.581
00:38:06	36.9	0.215	0.216	0.217	0.208	0.203	0.278	0.434	0.581
00:38:18	36.9	0.214	0.216	0.217	0.207	0.203	0.278	0.435	0.581
00:38:30	36.9	0.214	0.216	0.217	0.207	0.203	0.278	0.434	0.58
00:38:42	37	0.214	0.216	0.217	0.208	0.203	0.278	0.434	0.58
00:38:54	36.9	0.214	0.216	0.217	0.207	0.203	0.279	0.434	0.58
00:39:06	37	0.214	0.216	0.217	0.207	0.203	0.278	0.433	0.579
00:39:18	36.9	0.214	0.216	0.217	0.207	0.203	0.279	0.434	0.579
00:39:30	36.9	0.214	0.216	0.217	0.207	0.202	0.278	0.434	0.579
00:39:42	36.9	0.214	0.216	0.216	0.207	0.202	0.279	0.434	0.579
00:39:54	36.9	0.214	0.216	0.216	0.208	0.202	0.279	0.433	0.579
00:40:06	36.9	0.214	0.216	0.216	0.207	0.203	0.278	0.434	0.579
00:40:18	36.9	0.215	0.216	0.216	0.207	0.202	0.278	0.433	0.578
00:40:30	36.9	0.214	0.216	0.216	0.207	0.202	0.278	0.433	0.579
00:40:42	36.9	0.214	0.216	0.216	0.207	0.202	0.278	0.432	0.578
00:40:54	36.9	0.215	0.216	0.216	0.207	0.202	0.278	0.433	0.578
00:41:06	36.9	0.215	0.216	0.217	0.207	0.202	0.278	0.433	0.578
00:41:18	36.9	0.214	0.216	0.216	0.207	0.202	0.278	0.433	0.578
00:41:30	37	0.214	0.216	0.216	0.207	0.202	0.279	0.433	0.577
00:41:42	36.9	0.215	0.215	0.216	0.207	0.202	0.278	0.433	0.577
00:00:00
	abs	181.337	177.274	188.589	170.229	142.251	97.3286	57.8057	18
	umol	10.2039	9.97524	10.6119	9.57878	8.0045	5.47669	3.25273	1.01286
	final	9.191	8.96238	9.59904	8.56592	6.99164	4.46383	2.23987	0
Replicate #3
		A340
Time		Acetate Concentration (mM)
(h:min:sec)	Temp (oC)	5	2.5	1.25	0.625	0.3125	0.15625	0.078125	0
00:00:00	36.9	0.635	0.635	0.642	0.638	0.625	0.638	0.638	0.701
00:00:12	36.9	0.637	0.634	0.642	0.638	0.623	0.638	0.637	0.701
00:00:24	36.9	0.638	0.634	0.643	0.638	0.625	0.637	0.639	0.702
00:00:36	36.9	0.64	0.636	0.643	0.637	0.625	0.637	0.64	0.701
00:00:48	36.9	0.641	0.635	0.642	0.638	0.624	0.637	0.64	0.702
00:01:00	36.9	0.641	0.636	0.643	0.637	0.624	0.639	0.64	0.706
00:01:12	36.9	0.642	0.635	0.642	0.636	0.624	0.638	0.64	0.709
00:01:24	36.9	0.642	0.636	0.642	0.637	0.624	0.638	0.64	0.715
00:01:36	36.9	0.641	0.636	0.642	0.637	0.624	0.638	0.642	0.713
00:01:48	36.9	0.642	0.635	0.642	0.637	0.625	0.637	0.641	0.712
00:02:00	36.9	0.642	0.634	0.642	0.637	0.624	0.636	0.64	0.713
00:02:12	36.9	0.643	0.635	0.641	0.636	0.623	0.637	0.641	0.713
00:02:24	36.9	0.643	0.632	0.64	0.637	0.623	0.636	0.641	0.714
00:02:36	37	0.643	0.633	0.641	0.637	0.624	0.635	0.64	0.713
00:02:48	36.9	0.642	0.634	0.641	0.636	0.623	0.636	0.641	0.711
00:03:00	36.9	0.643	0.633	0.641	0.637	0.624	0.636	0.637	0.712
00:03:12	36.9	0.642	0.634	0.64	0.635	0.623	0.636	0.638	0.709
00:03:24	36.9	0.643	0.635	0.64	0.636	0.622	0.636	0.639	0.711
00:03:36	36.9	0.643	0.633	0.64	0.636	0.622	0.635	0.64	0.71
00:03:48	36.9	0.641	0.633	0.64	0.636	0.623	0.636	0.64	0.712
00:04:00	36.9	0.642	0.632	0.639	0.635	0.623	0.636	0.64	0.711
00:04:12	36.9	0.641	0.632	0.638	0.635	0.623	0.635	0.639	0.711
00:04:24	36.9	0.642	0.632	0.64	0.635	0.622	0.635	0.64	0.711
00:04:36	36.9	0.642	0.633	0.638	0.636	0.623	0.636	0.637	0.71
00:04:48	36.9	0.641	0.632	0.64	0.635	0.622	0.634	0.64	0.71
00:05:00	36.9	0.642	0.632	0.64	0.634	0.622	0.635	0.64	0.711
00:05:12	36.9	0.641	0.632	0.637	0.634	0.621	0.635	0.639	0.709
00:05:24	37	0.64	0.632	0.638	0.634	0.622	0.635	0.638	0.708
00:05:36	36.9	0.64	0.632	0.639	0.634	0.621	0.634	0.639	0.709
00:05:48	37	0.641	0.632	0.637	0.634	0.622	0.635	0.639	0.71
00:06:00	36.9	0.64	0.631	0.638	0.635	0.621	0.632	0.638	0.71
00:06:12	37	0.639	0.63	0.637	0.635	0.621	0.633	0.638	0.71
00:06:24	36.9	0.639	0.629	0.636	0.634	0.621	0.632	0.638	0.71
00:06:36	37	0.639	0.629	0.636	0.634	0.62	0.633	0.638	0.708
00:06:48	36.9	0.638	0.63	0.638	0.633	0.619	0.633	0.639	0.71
00:07:00	37	0.638	0.63	0.637	0.633	0.619	0.633	0.639	0.707
00:07:12	36.9	0.638	0.63	0.637	0.633	0.62	0.633	0.638	0.709
00:07:24	36.9	0.638	0.631	0.636	0.633	0.62	0.632	0.638	0.708
00:07:36	36.9	0.638	0.629	0.637	0.633	0.619	0.632	0.636	0.706
00:07:48	36.9	0.637	0.629	0.636	0.632	0.619	0.632	0.635	0.709
00:08:00	36.9	0.638	0.629	0.638	0.633	0.618	0.633	0.637	0.708
00:08:12	36.9	0.637	0.629	0.637	0.633	0.62	0.631	0.635	0.708
00:08:24	36.9	0.637	0.629	0.637	0.631	0.619	0.632	0.637	0.706
00:08:36	36.9	0.637	0.628	0.635	0.633	0.619	0.631	0.635	0.708
00:08:48	36.9	0.637	0.627	0.636	0.633	0.619	0.632	0.637	0.708
00:09:00	36.9	0.636	0.626	0.636	0.632	0.618	0.632	0.635	0.708
00:09:12	36.9	0.636	0.628	0.637	0.631	0.617	0.631	0.635	0.705
00:09:24	37	0.635	0.627	0.636	0.631	0.618	0.631	0.635	0.707
00:09:36	36.9	0.635	0.628	0.636	0.63	0.618	0.632	0.636	0.707
00:09:48	37	0.635	0.628	0.635	0.631	0.618	0.631	0.636	0.707
00:10:00	36.9	0.635	0.628	0.636	0.631	0.616	0.63	0.635	0.707	2.5mM CoA added
00:14:18	36.9	0.597	0.588	0.599	0.595	0.583	0.605	0.61	0.693
00:14:30	36.9	0.564	0.554	0.571	0.568	0.563	0.592	0.6	0.688
00:14:42	36.9	0.527	0.519	0.54	0.54	0.541	0.577	0.589	0.683
00:14:54	36.9	0.49	0.483	0.508	0.511	0.518	0.562	0.577	0.678
00:15:06	37	0.452	0.449	0.478	0.481	0.496	0.549	0.565	0.675
00:15:18	36.9	0.413	0.414	0.447	0.454	0.473	0.535	0.555	0.67
00:15:30	36.9	0.376	0.379	0.417	0.425	0.452	0.523	0.547	0.665
00:15:42	36.9	0.339	0.345	0.387	0.398	0.431	0.511	0.536	0.664
00:15:54	37	0.302	0.313	0.356	0.371	0.411	0.498	0.529	0.663
00:16:06	36.9	0.266	0.28	0.326	0.344	0.391	0.487	0.522	0.662
00:16:18	36.9	0.241	0.252	0.296	0.318	0.372	0.475	0.515	0.661
00:16:30	36.9	0.23	0.234	0.267	0.294	0.353	0.464	0.508	0.66
00:16:42	36.9	0.224	0.225	0.245	0.27	0.335	0.454	0.502	0.659
00:16:54	36.9	0.22	0.219	0.233	0.248	0.317	0.445	0.497	0.659
00:17:06	37	0.218	0.216	0.228	0.234	0.3	0.435	0.492	0.658
00:17:18	36.9	0.217	0.215	0.223	0.226	0.283	0.426	0.487	0.659
00:17:30	36.9	0.218	0.215	0.221	0.222	0.267	0.417	0.483	0.658
00:17:42	36.9	0.217	0.215	0.22	0.218	0.252	0.409	0.479	0.657
00:17:54	36.9	0.217	0.215	0.219	0.217	0.238	0.401	0.476	0.657
00:18:06	36.9	0.217	0.215	0.22	0.216	0.225	0.393	0.473	0.657
00:18:18	37	0.217	0.215	0.22	0.216	0.216	0.387	0.469	0.656
00:18:30	36.9	0.217	0.215	0.22	0.215	0.212	0.38	0.466	0.655
00:18:42	37	0.217	0.216	0.219	0.216	0.21	0.374	0.464	0.656
00:18:54	36.9	0.217	0.216	0.219	0.215	0.21	0.368	0.461	0.655
00:19:06	37	0.217	0.215	0.219	0.215	0.21	0.362	0.459	0.654
00:19:18	36.9	0.217	0.216	0.219	0.215	0.209	0.357	0.457	0.655
00:19:30	37	0.217	0.216	0.219	0.215	0.21	0.352	0.455	0.655
00:19:42	36.9	0.217	0.216	0.22	0.215	0.21	0.346	0.454	0.653
00:19:54	37	0.217	0.216	0.219	0.215	0.209	0.342	0.453	0.654
00:20:06	36.9	0.217	0.216	0.219	0.215	0.209	0.337	0.452	0.653
00:20:18	36.9	0.217	0.216	0.219	0.215	0.209	0.334	0.451	0.652
00:20:30	36.9	0.217	0.216	0.219	0.215	0.209	0.33	0.449	0.653
00:20:42	36.9	0.217	0.217	0.219	0.216	0.209	0.325	0.448	0.654
00:20:54	36.9	0.217	0.216	0.219	0.216	0.209	0.323	0.448	0.653
00:21:06	36.9	0.217	0.217	0.219	0.216	0.209	0.319	0.446	0.653
00:21:18	36.9	0.217	0.217	0.219	0.216	0.209	0.316	0.446	0.652
00:21:30	36.9	0.217	0.217	0.219	0.216	0.209	0.314	0.446	0.653
00:21:42	36.9	0.217	0.217	0.219	0.216	0.209	0.311	0.445	0.652
00:21:54	36.9	0.217	0.216	0.219	0.216	0.208	0.308	0.444	0.652
00:22:06	36.9	0.217	0.217	0.219	0.216	0.209	0.306	0.444	0.653
00:22:18	36.9	0.217	0.217	0.219	0.216	0.208	0.304	0.444	0.652
00:22:30	36.9	0.218	0.216	0.22	0.216	0.208	0.302	0.443	0.653
00:22:42	36.9	0.218	0.216	0.219	0.216	0.208	0.3	0.442	0.653
00:22:54	36.9	0.218	0.217	0.219	0.216	0.208	0.298	0.443	0.652
00:23:06	36.9	0.218	0.217	0.22	0.216	0.209	0.297	0.443	0.653
00:23:18	36.9	0.218	0.217	0.22	0.216	0.208	0.294	0.442	0.653
00:23:30	36.9	0.218	0.217	0.22	0.216	0.208	0.293	0.443	0.654
00:23:42	36.9	0.218	0.216	0.22	0.216	0.208	0.292	0.443	0.654
00:23:54	37	0.218	0.216	0.22	0.216	0.208	0.29	0.443	0.654
00:24:06	36.9	0.218	0.217	0.22	0.216	0.208	0.289	0.443	0.654
00:24:18	36.9	0.218	0.217	0.22	0.216	0.208	0.288	0.443	0.654
00:24:30	36.9	0.218	0.217	0.22	0.216	0.208	0.287	0.442	0.654
00:24:42	37	0.218	0.216	0.22	0.216	0.208	0.286	0.443	0.654
00:24:54	36.9	0.218	0.216	0.22	0.216	0.208	0.285	0.443	0.653
00:25:06	36.9	0.218	0.216	0.219	0.216	0.208	0.284	0.443	0.653
00:25:18	36.9	0.218	0.216	0.22	0.215	0.208	0.282	0.443	0.653
00:25:30	36.9	0.218	0.217	0.22	0.216	0.207	0.282	0.443	0.652
00:25:42	36.9	0.218	0.216	0.22	0.216	0.207	0.281	0.443	0.652
00:25:54	37	0.218	0.216	0.22	0.216	0.207	0.281	0.442	0.653
00:26:06	36.9	0.218	0.216	0.22	0.215	0.207	0.279	0.442	0.652
00:26:18	36.9	0.218	0.216	0.22	0.216	0.207	0.279	0.443	0.652
00:26:30	36.9	0.218	0.217	0.22	0.215	0.207	0.278	0.443	0.651
00:26:42	36.9	0.217	0.216	0.22	0.215	0.207	0.278	0.443	0.653
00:26:54	36.9	0.218	0.216	0.22	0.215	0.207	0.277	0.442	0.651
00:27:06	37	0.217	0.216	0.22	0.215	0.207	0.276	0.442	0.652
00:27:18	36.9	0.217	0.216	0.219	0.215	0.206	0.276	0.442	0.652
00:27:30	37	0.218	0.217	0.22	0.215	0.206	0.276	0.442	0.65
00:27:42	36.9	0.218	0.216	0.22	0.215	0.206	0.275	0.441	0.651
00:27:54	37	0.217	0.216	0.22	0.215	0.206	0.275	0.442	0.652
00:28:06	36.9	0.218	0.216	0.219	0.215	0.206	0.274	0.441	0.65
00:28:18	37	0.218	0.216	0.22	0.215	0.207	0.274	0.441	0.65
00:28:30	36.9	0.218	0.216	0.219	0.214	0.206	0.273	0.441	0.65
00:28:42	37	0.217	0.216	0.22	0.215	0.206	0.273	0.441	0.649
00:28:54	36.9	0.217	0.216	0.219	0.215	0.206	0.273	0.441	0.649
00:29:06	37	0.217	0.216	0.219	0.214	0.206	0.273	0.441	0.648
00:29:18	36.9	0.218	0.216	0.22	0.214	0.206	0.272	0.44	0.649
00:29:30	37	0.217	0.216	0.22	0.215	0.206	0.273	0.44	0.647
00:29:42	36.9	0.217	0.216	0.219	0.214	0.206	0.272	0.44	0.646
00:29:54	37	0.218	0.216	0.219	0.214	0.206	0.272	0.44	0.647
00:30:06	36.9	0.217	0.216	0.219	0.214	0.206	0.272	0.439	0.646
00:30:18	36.9	0.217	0.216	0.219	0.214	0.206	0.271	0.44	0.645
00:30:30	36.9	0.217	0.216	0.219	0.214	0.206	0.272	0.44	0.644
00:30:42	36.9	0.217	0.216	0.22	0.214	0.205	0.272	0.44	0.644
00:30:54	36.9	0.217	0.216	0.219	0.214	0.206	0.271	0.44	0.643
00:31:06	36.9	0.217	0.216	0.22	0.214	0.205	0.272	0.44	0.642
00:31:18	36.9	0.217	0.216	0.219	0.214	0.205	0.271	0.44	0.641
00:31:30	36.9	0.217	0.216	0.219	0.214	0.205	0.271	0.44	0.642
00:31:42	36.9	0.217	0.216	0.219	0.214	0.205	0.271	0.44	0.642
00:31:54	36.9	0.217	0.216	0.22	0.214	0.205	0.271	0.441	0.642
00:32:06	36.9	0.217	0.216	0.219	0.213	0.205	0.271	0.439	0.642
00:32:18	36.9	0.217	0.216	0.219	0.214	0.205	0.271	0.44	0.64
00:32:30	36.9	0.217	0.216	0.219	0.214	0.205	0.271	0.44	0.641
00:32:42	36.9	0.217	0.216	0.219	0.214	0.205	0.271	0.44	0.639
00:32:54	36.9	0.217	0.216	0.219	0.214	0.205	0.271	0.439	0.64
00:33:06	37	0.217	0.216	0.219	0.213	0.205	0.271	0.44	0.64
00:33:18	36.9	0.217	0.216	0.219	0.213	0.205	0.271	0.439	0.641
00:33:30	37	0.217	0.216	0.219	0.214	0.205	0.271	0.439	0.641
00:33:42	36.9	0.217	0.216	0.219	0.213	0.204	0.271	0.44	0.64
00:33:54	37	0.217	0.216	0.22	0.213	0.204	0.271	0.439	0.641
00:34:06	36.9	0.217	0.216	0.219	0.213	0.204	0.271	0.439	0.641
00:34:18	37	0.217	0.216	0.219	0.213	0.204	0.271	0.44	0.64
00:34:30	36.9	0.217	0.216	0.219	0.213	0.204	0.27	0.439	0.64
00:34:42	37	0.218	0.216	0.219	0.213	0.204	0.271	0.439	0.64
00:34:54	36.9	0.217	0.216	0.219	0.213	0.204	0.271	0.439	0.64
00:35:06	37	0.217	0.216	0.219	0.213	0.204	0.271	0.439	0.639
00:35:18	36.9	0.217	0.216	0.219	0.213	0.204	0.27	0.439	0.639
00:35:30	37	0.217	0.216	0.219	0.213	0.204	0.271	0.439	0.638
00:35:42	36.9	0.217	0.216	0.219	0.213	0.204	0.27	0.439	0.638
00:35:54	37	0.217	0.216	0.219	0.213	0.204	0.27	0.439	0.639
00:36:06	36.9	0.217	0.216	0.219	0.212	0.204	0.27	0.439	0.639
00:36:18	37	0.217	0.216	0.219	0.213	0.204	0.27	0.438	0.639
00:36:30	36.9	0.216	0.216	0.219	0.212	0.204	0.27	0.437	0.638
00:36:42	37	0.217	0.216	0.219	0.213	0.204	0.27	0.439	0.638
00:36:54	36.9	0.217	0.216	0.219	0.213	0.203	0.27	0.438	0.638
00:37:06	36.9	0.216	0.216	0.219	0.212	0.203	0.271	0.438	0.637
00:37:18	36.9	0.217	0.216	0.218	0.212	0.203	0.271	0.438	0.636
00:37:30	36.9	0.216	0.215	0.219	0.212	0.203	0.271	0.438	0.637
00:37:42	36.9	0.217	0.216	0.219	0.212	0.203	0.27	0.438	0.637
00:37:54	36.9	0.217	0.215	0.219	0.212	0.203	0.27	0.437	0.636
00:38:06	36.9	0.217	0.216	0.219	0.212	0.203	0.27	0.437	0.637
00:38:18	36.9	0.217	0.216	0.219	0.212	0.203	0.271	0.437	0.637
00:38:30	36.9	0.217	0.216	0.219	0.212	0.203	0.27	0.437	0.637
00:38:42	37	0.217	0.215	0.219	0.212	0.203	0.27	0.437	0.636
00:38:54	36.9	0.217	0.215	0.219	0.212	0.203	0.27	0.437	0.636
00:39:06	37	0.216	0.216	0.218	0.212	0.203	0.27	0.437	0.636
00:39:18	36.9	0.217	0.215	0.219	0.212	0.203	0.27	0.436	0.637
00:39:30	36.9	0.216	0.216	0.219	0.212	0.203	0.27	0.437	0.636
00:39:42	36.9	0.217	0.216	0.219	0.211	0.203	0.27	0.437	0.636
00:39:54	36.9	0.216	0.215	0.219	0.212	0.203	0.27	0.436	0.634
00:40:06	36.9	0.217	0.215	0.219	0.212	0.203	0.27	0.437	0.634
00:40:18	36.9	0.217	0.216	0.218	0.212	0.203	0.27	0.436	0.634
00:40:30	36.9	0.216	0.216	0.218	0.212	0.202	0.27	0.436	0.634
00:40:42	36.9	0.217	0.215	0.218	0.211	0.203	0.27	0.436	0.634
00:40:54	36.9	0.216	0.215	0.218	0.211	0.202	0.27	0.436	0.635
00:41:06	36.9	0.217	0.216	0.218	0.211	0.202	0.27	0.435	0.636
00:41:18	36.9	0.217	0.215	0.219	0.211	0.202	0.27	0.435	0.635
00:41:30	37	0.216	0.216	0.219	0.212	0.202	0.27	0.435	0.635
00:41:42	36.9	0.217	0.215	0.218	0.211	0.202	0.27	0.435	0.635
00:00:00	abs	198.529	193.288	194.601	185.474	145.472	86.4635	59.4741	15.8294
00:00:00	umol	11.1713	10.8763	10.9502	10.4366	8.18571	4.86531	3.34661	0.890723
00:00:00	final	10.2805	9.98563	10.0595	9.54592	7.29499	3.97459	2.45589	0

## Sheet: K622R
Raw data of activity assays of the K622R mutant of atACS
Replicate #1
		A340
Time		Acetate Concentration (mM)
(h:min:sec)	Temp (oC)	5	2.5	1.25	0.625	0.3125	0.15625	0.078125	0
00:00:00	36.9	0.583	0.598	0.59	0.587	0.585	0.578	0.595	0.599
00:00:12	36.9	0.585	0.598	0.59	0.587	0.584	0.584	0.595	0.602
00:00:24	36.9	0.585	0.596	0.591	0.587	0.585	0.585	0.595	0.605
00:00:36	36.9	0.586	0.598	0.59	0.588	0.585	0.585	0.596	0.606
00:00:48	36.9	0.586	0.596	0.591	0.589	0.586	0.586	0.597	0.609
00:01:00	36.9	0.586	0.598	0.592	0.589	0.585	0.586	0.596	0.609
00:01:12	36.9	0.585	0.598	0.591	0.588	0.586	0.587	0.596	0.609
00:01:24	36.9	0.586	0.597	0.592	0.588	0.585	0.587	0.597	0.609
00:01:36	36.9	0.585	0.598	0.591	0.59	0.586	0.588	0.598	0.61
00:01:48	36.9	0.585	0.596	0.591	0.589	0.587	0.588	0.597	0.609
00:02:00	36.9	0.586	0.597	0.591	0.589	0.587	0.588	0.599	0.609
00:02:12	36.9	0.585	0.596	0.591	0.589	0.587	0.588	0.597	0.608
00:02:24	36.9	0.585	0.598	0.59	0.588	0.587	0.588	0.598	0.609
00:02:36	37	0.584	0.595	0.59	0.588	0.587	0.588	0.598	0.61
00:02:48	36.9	0.584	0.595	0.591	0.589	0.585	0.587	0.597	0.609
00:03:00	36.9	0.583	0.595	0.591	0.587	0.585	0.587	0.596	0.609
00:03:12	36.9	0.582	0.596	0.59	0.588	0.586	0.585	0.596	0.609
00:03:24	36.9	0.583	0.594	0.59	0.588	0.586	0.587	0.595	0.608
00:03:36	36.9	0.582	0.595	0.589	0.588	0.586	0.586	0.596	0.608
00:03:48	36.9	0.581	0.593	0.589	0.588	0.585	0.586	0.597	0.607
00:04:00	36.9	0.582	0.594	0.589	0.588	0.585	0.586	0.596	0.607
00:04:12	36.9	0.581	0.593	0.589	0.586	0.583	0.586	0.596	0.608
00:04:24	36.9	0.579	0.593	0.589	0.587	0.584	0.586	0.595	0.607
00:04:36	36.9	0.58	0.594	0.589	0.587	0.585	0.585	0.596	0.606
00:04:48	36.9	0.58	0.592	0.587	0.586	0.583	0.585	0.595	0.605
00:05:00	36.9	0.579	0.592	0.587	0.587	0.584	0.585	0.594	0.607
00:05:12	36.9	0.579	0.59	0.587	0.585	0.582	0.585	0.595	0.605
00:05:24	37	0.578	0.591	0.586	0.586	0.584	0.585	0.593	0.607
00:05:36	36.9	0.577	0.592	0.587	0.585	0.583	0.585	0.594	0.605
00:05:48	37	0.577	0.59	0.587	0.585	0.583	0.585	0.594	0.606
00:06:00	36.9	0.577	0.589	0.585	0.583	0.583	0.585	0.593	0.605
00:06:12	37	0.576	0.589	0.585	0.585	0.583	0.584	0.594	0.606
00:06:24	36.9	0.574	0.59	0.584	0.583	0.582	0.584	0.592	0.606
00:06:36	37	0.575	0.59	0.584	0.585	0.581	0.583	0.593	0.606
00:06:48	36.9	0.574	0.589	0.585	0.584	0.582	0.585	0.593	0.605
00:07:00	37	0.574	0.588	0.585	0.584	0.582	0.584	0.593	0.606
00:07:12	36.9	0.574	0.588	0.584	0.584	0.582	0.584	0.593	0.604
00:07:24	36.9	0.572	0.589	0.585	0.583	0.581	0.583	0.592	0.604
00:07:36	36.9	0.572	0.589	0.584	0.583	0.582	0.584	0.592	0.604
00:07:48	36.9	0.572	0.588	0.583	0.582	0.581	0.583	0.591	0.604
00:08:00	36.9	0.572	0.586	0.584	0.582	0.58	0.583	0.592	0.604
00:08:12	36.9	0.571	0.588	0.582	0.583	0.581	0.582	0.591	0.604
00:08:24	36.9	0.571	0.587	0.583	0.582	0.58	0.583	0.59	0.604
00:08:36	36.9	0.57	0.585	0.583	0.582	0.581	0.583	0.592	0.604
00:08:48	36.9	0.57	0.585	0.582	0.582	0.58	0.583	0.591	0.604
00:09:00	36.9	0.569	0.585	0.582	0.581	0.58	0.583	0.591	0.604
00:09:12	36.9	0.569	0.585	0.582	0.582	0.578	0.582	0.591	0.604
00:09:24	37	0.568	0.586	0.582	0.581	0.58	0.582	0.591	0.602
00:09:36	36.9	0.568	0.585	0.582	0.58	0.58	0.582	0.589	0.603
00:09:48	37	0.568	0.583	0.581	0.581	0.579	0.581	0.59	0.602
00:10:00	36.9	0.567	0.584	0.581	0.581	0.579	0.581	0.588	0.602	2.5mM CoA added
00:14:18	36.9	0.554	0.588	0.578	0.578	0.579	0.587	0.595	0.613
00:14:30	36.9	0.555	0.59	0.578	0.58	0.582	0.589	0.598	0.617
00:14:42	36.9	0.554	0.589	0.579	0.58	0.583	0.591	0.597	0.616
00:14:54	36.9	0.554	0.59	0.579	0.581	0.584	0.592	0.598	0.616
00:15:06	37	0.554	0.589	0.579	0.582	0.584	0.593	0.596	0.617
00:15:18	36.9	0.553	0.591	0.578	0.584	0.584	0.591	0.596	0.616
00:15:30	36.9	0.553	0.59	0.579	0.584	0.584	0.592	0.597	0.616
00:15:42	36.9	0.553	0.589	0.578	0.584	0.584	0.592	0.595	0.616
00:15:54	37	0.552	0.589	0.578	0.584	0.583	0.592	0.596	0.614
00:16:06	36.9	0.554	0.589	0.576	0.584	0.583	0.591	0.595	0.614
00:16:18	36.9	0.553	0.588	0.578	0.586	0.583	0.591	0.595	0.614
00:16:30	36.9	0.553	0.588	0.577	0.584	0.583	0.591	0.595	0.613
00:16:42	36.9	0.553	0.587	0.577	0.586	0.582	0.589	0.594	0.612
00:16:54	36.9	0.554	0.587	0.577	0.586	0.582	0.59	0.593	0.611
00:17:06	37	0.555	0.585	0.577	0.586	0.582	0.59	0.592	0.612
00:17:18	36.9	0.555	0.586	0.575	0.585	0.582	0.589	0.593	0.612
00:17:30	36.9	0.555	0.586	0.575	0.585	0.582	0.589	0.59	0.612
00:17:42	36.9	0.555	0.585	0.576	0.584	0.581	0.588	0.592	0.612
00:17:54	36.9	0.555	0.585	0.574	0.583	0.581	0.589	0.592	0.611
00:18:06	36.9	0.554	0.585	0.575	0.583	0.581	0.589	0.591	0.609
00:18:18	37	0.554	0.583	0.575	0.582	0.58	0.589	0.589	0.609
00:18:30	36.9	0.554	0.582	0.573	0.582	0.58	0.589	0.588	0.607
00:18:42	37	0.553	0.584	0.572	0.581	0.579	0.589	0.587	0.607
00:18:54	36.9	0.552	0.583	0.573	0.58	0.579	0.587	0.587	0.604
00:19:06	37	0.551	0.58	0.572	0.578	0.579	0.587	0.588	0.604
00:19:18	36.9	0.55	0.582	0.572	0.577	0.578	0.587	0.587	0.603
00:19:30	37	0.551	0.58	0.572	0.575	0.578	0.586	0.586	0.603
00:19:42	36.9	0.549	0.581	0.572	0.575	0.578	0.584	0.587	0.603
00:19:54	37	0.549	0.58	0.57	0.573	0.577	0.584	0.585	0.601
00:20:06	36.9	0.548	0.58	0.571	0.573	0.577	0.582	0.585	0.6
00:20:18	36.9	0.547	0.578	0.569	0.571	0.577	0.581	0.586	0.599
00:20:30	36.9	0.546	0.578	0.569	0.57	0.576	0.579	0.587	0.599
00:20:42	36.9	0.545	0.577	0.569	0.568	0.576	0.578	0.587	0.599
00:20:54	36.9	0.543	0.576	0.567	0.568	0.575	0.577	0.587	0.599
00:21:06	36.9	0.543	0.577	0.567	0.566	0.575	0.576	0.585	0.598
00:21:18	36.9	0.542	0.575	0.567	0.566	0.574	0.575	0.586	0.598
00:21:30	36.9	0.541	0.575	0.565	0.565	0.574	0.574	0.585	0.598
00:21:42	36.9	0.54	0.574	0.566	0.565	0.573	0.573	0.585	0.598
00:21:54	36.9	0.539	0.572	0.566	0.565	0.571	0.573	0.585	0.597
00:22:06	36.9	0.539	0.572	0.566	0.564	0.573	0.572	0.584	0.598
00:22:18	36.9	0.539	0.572	0.566	0.564	0.572	0.573	0.583	0.6
00:22:30	36.9	0.54	0.571	0.566	0.563	0.572	0.574	0.581	0.599
00:22:42	36.9	0.542	0.571	0.565	0.561	0.572	0.575	0.581	0.601
00:22:54	36.9	0.541	0.57	0.566	0.561	0.571	0.576	0.58	0.603
00:23:06	36.9	0.54	0.57	0.566	0.561	0.571	0.575	0.579	0.602
00:23:18	36.9	0.538	0.568	0.564	0.561	0.57	0.574	0.578	0.602
00:23:30	36.9	0.538	0.568	0.564	0.561	0.571	0.574	0.577	0.602
00:23:42	36.9	0.537	0.566	0.564	0.56	0.57	0.573	0.577	0.601
00:23:54	37	0.536	0.565	0.562	0.56	0.57	0.572	0.576	0.602
00:24:06	36.9	0.535	0.566	0.563	0.56	0.569	0.572	0.574	0.601
00:24:18	36.9	0.534	0.566	0.561	0.561	0.569	0.573	0.575	0.603
00:24:30	36.9	0.532	0.565	0.559	0.559	0.568	0.573	0.573	0.601
00:24:42	37	0.531	0.566	0.559	0.561	0.568	0.574	0.574	0.603
00:24:54	36.9	0.529	0.562	0.557	0.56	0.567	0.575	0.572	0.603
00:25:06	36.9	0.528	0.564	0.558	0.56	0.563	0.577	0.574	0.603
00:25:18	36.9	0.528	0.563	0.558	0.561	0.564	0.577	0.575	0.603
00:25:30	36.9	0.526	0.561	0.558	0.56	0.562	0.578	0.576	0.604
00:25:42	36.9	0.526	0.562	0.556	0.56	0.561	0.577	0.576	0.604
00:25:54	37	0.525	0.562	0.557	0.558	0.559	0.577	0.578	0.604
00:26:06	36.9	0.525	0.56	0.555	0.558	0.559	0.577	0.578	0.603
00:26:18	36.9	0.525	0.559	0.555	0.558	0.558	0.576	0.581	0.603
00:26:30	36.9	0.524	0.559	0.555	0.558	0.557	0.576	0.583	0.602
00:26:42	36.9	0.524	0.558	0.553	0.558	0.556	0.575	0.583	0.602
00:26:54	36.9	0.524	0.559	0.553	0.558	0.556	0.575	0.583	0.6
00:27:06	37	0.524	0.557	0.554	0.557	0.555	0.574	0.584	0.601
00:27:18	36.9	0.524	0.557	0.553	0.558	0.555	0.575	0.584	0.601
00:27:30	37	0.524	0.557	0.554	0.557	0.554	0.574	0.583	0.602
00:27:42	36.9	0.524	0.555	0.554	0.558	0.554	0.575	0.583	0.599
00:27:54	37	0.525	0.556	0.555	0.559	0.553	0.574	0.582	0.6
00:28:06	36.9	0.524	0.555	0.552	0.558	0.555	0.574	0.581	0.6
00:28:18	37	0.523	0.553	0.555	0.558	0.555	0.573	0.58	0.6
00:28:30	36.9	0.522	0.553	0.554	0.558	0.556	0.572	0.581	0.599
00:28:42	37	0.521	0.552	0.556	0.56	0.557	0.572	0.581	0.6
00:28:54	36.9	0.521	0.551	0.557	0.559	0.558	0.572	0.579	0.599
00:29:06	37	0.52	0.55	0.556	0.557	0.56	0.571	0.579	0.599
00:29:18	36.9	0.519	0.551	0.557	0.557	0.561	0.571	0.58	0.598
00:29:30	37	0.518	0.55	0.557	0.558	0.561	0.571	0.581	0.598
00:29:42	36.9	0.516	0.55	0.555	0.558	0.562	0.57	0.58	0.597
00:29:54	37	0.516	0.549	0.556	0.557	0.562	0.569	0.58	0.596
00:30:06	36.9	0.515	0.547	0.554	0.557	0.56	0.569	0.581	0.597
00:30:18	36.9	0.514	0.548	0.554	0.557	0.562	0.57	0.581	0.595
00:30:30	36.9	0.512	0.547	0.554	0.556	0.561	0.569	0.579	0.596
00:30:42	36.9	0.512	0.547	0.553	0.556	0.561	0.57	0.581	0.597
00:30:54	36.9	0.511	0.547	0.551	0.555	0.561	0.569	0.579	0.594
00:31:06	36.9	0.509	0.546	0.549	0.554	0.56	0.569	0.578	0.595
00:31:18	36.9	0.508	0.544	0.549	0.554	0.559	0.568	0.578	0.596
00:31:30	36.9	0.508	0.545	0.548	0.554	0.559	0.568	0.578	0.596
00:31:42	36.9	0.507	0.544	0.549	0.554	0.559	0.567	0.577	0.595
00:31:54	36.9	0.506	0.543	0.55	0.554	0.558	0.567	0.576	0.594
00:32:06	36.9	0.505	0.543	0.549	0.552	0.558	0.567	0.576	0.596
00:32:18	36.9	0.505	0.542	0.548	0.552	0.558	0.567	0.576	0.595
00:32:30	36.9	0.504	0.542	0.55	0.553	0.557	0.567	0.575	0.595
00:32:42	36.9	0.503	0.54	0.549	0.551	0.557	0.566	0.573	0.593
00:32:54	36.9	0.503	0.54	0.549	0.552	0.556	0.567	0.574	0.593
00:33:06	37	0.502	0.539	0.548	0.551	0.557	0.566	0.574	0.595
00:33:18	36.9	0.501	0.54	0.549	0.55	0.556	0.566	0.574	0.594
00:33:30	37	0.5	0.539	0.55	0.551	0.555	0.566	0.574	0.595
00:33:42	36.9	0.499	0.538	0.549	0.55	0.554	0.565	0.574	0.592
00:33:54	37	0.499	0.538	0.547	0.55	0.554	0.565	0.573	0.594
00:34:06	36.9	0.498	0.536	0.546	0.55	0.554	0.564	0.572	0.593
00:34:18	37	0.498	0.536	0.546	0.55	0.554	0.565	0.573	0.594
00:34:30	36.9	0.496	0.536	0.546	0.548	0.553	0.564	0.571	0.593
00:34:42	37	0.496	0.536	0.545	0.548	0.553	0.564	0.572	0.593
00:34:54	36.9	0.496	0.535	0.544	0.547	0.553	0.563	0.573	0.593
00:35:06	37	0.495	0.535	0.545	0.547	0.551	0.564	0.572	0.593
00:35:18	36.9	0.493	0.533	0.544	0.547	0.552	0.563	0.572	0.592
00:35:30	37	0.493	0.533	0.543	0.547	0.553	0.563	0.571	0.592
00:35:42	36.9	0.493	0.533	0.542	0.547	0.552	0.563	0.571	0.592
00:35:54	37	0.491	0.533	0.542	0.546	0.552	0.563	0.571	0.59
00:36:06	36.9	0.491	0.531	0.54	0.545	0.552	0.562	0.57	0.592
00:36:18	37	0.49	0.53	0.54	0.545	0.551	0.562	0.57	0.591
00:36:30	36.9	0.489	0.53	0.54	0.545	0.551	0.561	0.569	0.591
00:36:42	37	0.488	0.531	0.54	0.545	0.551	0.561	0.569	0.591
00:36:54	36.9	0.487	0.53	0.54	0.544	0.551	0.561	0.57	0.59
00:37:06	36.9	0.487	0.529	0.538	0.543	0.55	0.561	0.569	0.59
00:37:18	36.9	0.486	0.529	0.538	0.544	0.55	0.56	0.57	0.589
00:37:30	36.9	0.486	0.529	0.537	0.542	0.55	0.561	0.57	0.591
00:37:42	36.9	0.486	0.529	0.536	0.543	0.549	0.56	0.569	0.59
00:37:54	36.9	0.485	0.528	0.536	0.541	0.549	0.56	0.569	0.589
00:38:06	36.9	0.484	0.528	0.534	0.541	0.549	0.559	0.567	0.589
00:38:18	36.9	0.483	0.525	0.535	0.541	0.548	0.559	0.568	0.589
00:38:30	36.9	0.482	0.525	0.534	0.542	0.549	0.559	0.569	0.588
00:38:42	37	0.482	0.525	0.534	0.542	0.548	0.558	0.569	0.588
00:38:54	36.9	0.481	0.524	0.533	0.541	0.548	0.558	0.569	0.587
00:39:06	37	0.48	0.525	0.533	0.54	0.548	0.558	0.569	0.588
00:39:18	36.9	0.479	0.523	0.533	0.54	0.548	0.557	0.569	0.587
00:39:30	36.9	0.479	0.523	0.532	0.54	0.547	0.558	0.568	0.586
00:39:42	36.9	0.478	0.523	0.531	0.54	0.547	0.556	0.568	0.587
00:39:54	36.9	0.478	0.521	0.531	0.54	0.546	0.557	0.568	0.587
00:40:06	36.9	0.477	0.521	0.53	0.538	0.546	0.557	0.567	0.586
00:40:18	36.9	0.476	0.522	0.53	0.539	0.546	0.556	0.566	0.587
00:40:30	36.9	0.475	0.521	0.529	0.539	0.545	0.556	0.566	0.587
00:40:42	36.9	0.475	0.521	0.529	0.538	0.545	0.556	0.566	0.587
00:40:54	36.9	0.475	0.521	0.529	0.538	0.545	0.556	0.567	0.586
00:41:06	36.9	0.474	0.519	0.529	0.538	0.545	0.556	0.566	0.587
00:41:18	36.9	0.473	0.519	0.527	0.538	0.543	0.555	0.565	0.585
00:41:30	37	0.472	0.52	0.527	0.538	0.543	0.555	0.565	0.586
00:41:42	36.9	0.472	0.517	0.527	0.538	0.543	0.554	0.563	0.585
00:00:00	abs	5.24204	3.85714	3.37445	2.59053	2.16294	1.92196	1.72139	1.46939
00:00:00	umol	0.29497	0.217042	0.189881	0.145769	0.121709	0.108149	0.0968627	0.0826826
00:00:00	final	0.212288	0.134359	0.107198	0.0630868	0.0390262	0.0254662	0.0141801	0
00:00:00
Replicate #2
		A340
Time		Acetate Concentration (mM)
(h:min:sec)	Temp (oC)	5	2.5	1.25	0.625	0.3125	0.15625	0.078125	0
00:00:00	36.9	0.576	0.587	0.593	0.579	0.597	0.618	0.614	0.622
00:00:12	36.9	0.576	0.585	0.593	0.58	0.597	0.618	0.614	0.62
00:00:24	36.9	0.576	0.586	0.592	0.58	0.597	0.618	0.613	0.622
00:00:36	36.9	0.576	0.587	0.591	0.579	0.596	0.616	0.613	0.622
00:00:48	36.9	0.576	0.586	0.591	0.579	0.597	0.618	0.612	0.621
00:01:00	36.9	0.576	0.586	0.591	0.579	0.597	0.618	0.613	0.621
00:01:12	36.9	0.576	0.585	0.592	0.579	0.597	0.618	0.613	0.623
00:01:24	36.9	0.576	0.585	0.592	0.581	0.597	0.618	0.614	0.624
00:01:36	36.9	0.576	0.586	0.591	0.58	0.597	0.618	0.612	0.624
00:01:48	36.9	0.576	0.585	0.591	0.581	0.597	0.618	0.614	0.625
00:02:00	36.9	0.576	0.584	0.59	0.58	0.597	0.616	0.613	0.624
00:02:12	36.9	0.575	0.586	0.591	0.579	0.595	0.618	0.613	0.622
00:02:24	36.9	0.575	0.586	0.591	0.58	0.597	0.617	0.614	0.621
00:02:36	37	0.574	0.586	0.591	0.58	0.597	0.618	0.613	0.622
00:02:48	36.9	0.574	0.586	0.589	0.581	0.596	0.618	0.613	0.622
00:03:00	36.9	0.574	0.585	0.59	0.58	0.597	0.618	0.613	0.62
00:03:12	36.9	0.573	0.585	0.591	0.579	0.597	0.618	0.613	0.62
00:03:24	36.9	0.574	0.585	0.591	0.581	0.596	0.618	0.613	0.621
00:03:36	36.9	0.572	0.584	0.589	0.58	0.596	0.617	0.611	0.62
00:03:48	36.9	0.572	0.585	0.589	0.58	0.595	0.616	0.613	0.619
00:04:00	36.9	0.572	0.585	0.589	0.579	0.596	0.616	0.613	0.621
00:04:12	36.9	0.572	0.584	0.59	0.58	0.596	0.617	0.612	0.619
00:04:24	36.9	0.57	0.584	0.59	0.579	0.595	0.616	0.612	0.62
00:04:36	36.9	0.571	0.585	0.591	0.579	0.595	0.616	0.613	0.618
00:04:48	36.9	0.57	0.584	0.59	0.58	0.596	0.615	0.612	0.62
00:05:00	36.9	0.57	0.584	0.589	0.579	0.595	0.616	0.612	0.619
00:05:12	36.9	0.57	0.583	0.589	0.579	0.595	0.615	0.612	0.619
00:05:24	37	0.569	0.583	0.589	0.578	0.595	0.615	0.611	0.618
00:05:36	36.9	0.569	0.581	0.589	0.578	0.594	0.615	0.611	0.619
00:05:48	37	0.568	0.581	0.588	0.578	0.594	0.615	0.611	0.619
00:06:00	36.9	0.568	0.582	0.588	0.578	0.594	0.615	0.61	0.618
00:06:12	37	0.568	0.582	0.588	0.578	0.593	0.615	0.611	0.617
00:06:24	36.9	0.568	0.582	0.587	0.577	0.594	0.615	0.61	0.619
00:06:36	37	0.567	0.582	0.588	0.578	0.594	0.615	0.61	0.618
00:06:48	36.9	0.567	0.581	0.587	0.578	0.594	0.615	0.608	0.617
00:07:00	37	0.566	0.582	0.587	0.578	0.593	0.614	0.61	0.618
00:07:12	36.9	0.566	0.581	0.586	0.578	0.594	0.615	0.609	0.616
00:07:24	36.9	0.565	0.581	0.586	0.578	0.593	0.615	0.609	0.616
00:07:36	36.9	0.566	0.581	0.585	0.577	0.592	0.615	0.609	0.617
00:07:48	36.9	0.565	0.58	0.586	0.577	0.592	0.613	0.609	0.616
00:08:00	36.9	0.565	0.579	0.586	0.576	0.593	0.613	0.609	0.617
00:08:12	36.9	0.564	0.579	0.584	0.577	0.593	0.613	0.609	0.617
00:08:24	36.9	0.564	0.58	0.585	0.576	0.592	0.613	0.608	0.615
00:08:36	36.9	0.564	0.579	0.585	0.577	0.591	0.613	0.607	0.616
00:08:48	36.9	0.563	0.58	0.586	0.576	0.592	0.613	0.608	0.616
00:09:00	36.9	0.563	0.578	0.585	0.577	0.591	0.612	0.607	0.616
00:09:12	36.9	0.562	0.578	0.585	0.577	0.592	0.613	0.607	0.616
00:09:24	37	0.561	0.579	0.584	0.576	0.592	0.612	0.608	0.615
00:09:36	36.9	0.561	0.578	0.584	0.575	0.591	0.611	0.607	0.615
00:09:48	37	0.561	0.578	0.584	0.576	0.589	0.612	0.607	0.613
00:10:00	36.9	0.559	0.577	0.584	0.575	0.59	0.611	0.607	0.614	2.5mM CoA added
00:14:18	36.9	0.556	0.569	0.578	0.57	0.589	0.613	0.605	0.623
00:14:30	36.9	0.557	0.57	0.578	0.571	0.59	0.614	0.609	0.623
00:14:42	36.9	0.556	0.57	0.58	0.572	0.589	0.612	0.608	0.623
00:14:54	36.9	0.555	0.57	0.58	0.571	0.59	0.614	0.607	0.624
00:15:06	37	0.555	0.572	0.58	0.571	0.59	0.613	0.607	0.623
00:15:18	36.9	0.555	0.572	0.581	0.572	0.59	0.615	0.608	0.623
00:15:30	36.9	0.555	0.572	0.582	0.572	0.591	0.615	0.609	0.622
00:15:42	36.9	0.554	0.572	0.583	0.573	0.591	0.615	0.607	0.621
00:15:54	37	0.554	0.573	0.583	0.572	0.591	0.615	0.609	0.62
00:16:06	36.9	0.555	0.572	0.584	0.573	0.592	0.614	0.61	0.62
00:16:18	36.9	0.555	0.572	0.583	0.572	0.592	0.614	0.609	0.62
00:16:30	36.9	0.556	0.571	0.582	0.573	0.591	0.613	0.608	0.618
00:16:42	36.9	0.557	0.571	0.581	0.573	0.591	0.612	0.609	0.619
00:16:54	36.9	0.556	0.571	0.581	0.573	0.589	0.611	0.609	0.618
00:17:06	37	0.556	0.572	0.582	0.572	0.59	0.611	0.608	0.619
00:17:18	36.9	0.556	0.571	0.581	0.573	0.59	0.61	0.609	0.619
00:17:30	36.9	0.555	0.57	0.581	0.572	0.589	0.609	0.608	0.618
00:17:42	36.9	0.555	0.57	0.581	0.572	0.59	0.61	0.608	0.617
00:17:54	36.9	0.556	0.57	0.579	0.571	0.59	0.609	0.605	0.617
00:18:06	36.9	0.555	0.57	0.581	0.572	0.589	0.609	0.606	0.619
00:18:18	37	0.556	0.569	0.581	0.572	0.59	0.607	0.606	0.619
00:18:30	36.9	0.556	0.57	0.58	0.572	0.59	0.608	0.606	0.618
00:18:42	37	0.554	0.57	0.581	0.571	0.588	0.609	0.605	0.617
00:18:54	36.9	0.554	0.57	0.579	0.57	0.59	0.609	0.605	0.62
00:19:06	37	0.554	0.57	0.58	0.572	0.59	0.61	0.605	0.618
00:19:18	36.9	0.554	0.57	0.58	0.571	0.589	0.609	0.605	0.618
00:19:30	37	0.553	0.569	0.58	0.571	0.59	0.61	0.606	0.62
00:19:42	36.9	0.553	0.569	0.578	0.571	0.59	0.61	0.605	0.619
00:19:54	37	0.551	0.569	0.579	0.57	0.589	0.61	0.605	0.62
00:20:06	36.9	0.55	0.568	0.578	0.569	0.588	0.611	0.605	0.62
00:20:18	36.9	0.549	0.567	0.578	0.569	0.588	0.611	0.605	0.62
00:20:30	36.9	0.548	0.566	0.577	0.57	0.587	0.61	0.605	0.619
00:20:42	36.9	0.547	0.567	0.578	0.569	0.588	0.609	0.605	0.617
00:20:54	36.9	0.546	0.567	0.577	0.569	0.587	0.608	0.605	0.617
00:21:06	36.9	0.544	0.567	0.577	0.569	0.588	0.607	0.605	0.618
00:21:18	36.9	0.544	0.566	0.576	0.568	0.587	0.606	0.605	0.618
00:21:30	36.9	0.543	0.566	0.574	0.567	0.587	0.605	0.603	0.618
00:21:42	36.9	0.542	0.564	0.574	0.568	0.587	0.604	0.603	0.616
00:21:54	36.9	0.542	0.564	0.575	0.568	0.587	0.603	0.604	0.617
00:22:06	36.9	0.542	0.563	0.575	0.567	0.586	0.602	0.603	0.617
00:22:18	36.9	0.541	0.563	0.574	0.567	0.584	0.601	0.602	0.618
00:22:30	36.9	0.541	0.563	0.574	0.566	0.585	0.601	0.602	0.618
00:22:42	36.9	0.541	0.562	0.573	0.566	0.585	0.602	0.601	0.618
00:22:54	36.9	0.54	0.561	0.572	0.566	0.584	0.602	0.601	0.617
00:23:06	36.9	0.54	0.559	0.572	0.565	0.584	0.602	0.6	0.618
00:23:18	36.9	0.54	0.559	0.571	0.564	0.582	0.602	0.599	0.617
00:23:30	36.9	0.54	0.56	0.571	0.565	0.582	0.602	0.599	0.617
00:23:42	36.9	0.539	0.558	0.569	0.565	0.583	0.599	0.599	0.618
00:23:54	37	0.538	0.558	0.569	0.565	0.582	0.597	0.598	0.617
00:24:06	36.9	0.538	0.558	0.568	0.563	0.581	0.598	0.596	0.616
00:24:18	36.9	0.537	0.558	0.566	0.563	0.581	0.598	0.594	0.617
00:24:30	36.9	0.537	0.557	0.567	0.564	0.581	0.597	0.595	0.616
00:24:42	37	0.537	0.558	0.564	0.564	0.58	0.597	0.593	0.617
00:24:54	36.9	0.536	0.556	0.564	0.563	0.579	0.598	0.593	0.616
00:25:06	36.9	0.534	0.556	0.562	0.564	0.578	0.598	0.589	0.617
00:25:18	36.9	0.534	0.557	0.562	0.563	0.578	0.598	0.591	0.617
00:25:30	36.9	0.533	0.556	0.56	0.563	0.577	0.598	0.59	0.617
00:25:42	36.9	0.532	0.555	0.559	0.561	0.576	0.597	0.59	0.617
00:25:54	37	0.532	0.555	0.558	0.56	0.577	0.6	0.59	0.615
00:26:06	36.9	0.531	0.552	0.556	0.559	0.577	0.6	0.589	0.615
00:26:18	36.9	0.53	0.553	0.556	0.558	0.577	0.599	0.589	0.616
00:26:30	36.9	0.53	0.552	0.553	0.557	0.577	0.6	0.588	0.616
00:26:42	36.9	0.529	0.552	0.554	0.553	0.575	0.599	0.587	0.615
00:26:54	36.9	0.528	0.55	0.553	0.553	0.576	0.601	0.587	0.615
00:27:06	37	0.527	0.552	0.553	0.552	0.575	0.601	0.587	0.616
00:27:18	36.9	0.526	0.55	0.555	0.552	0.574	0.6	0.588	0.614
00:27:30	37	0.526	0.551	0.556	0.55	0.575	0.602	0.589	0.615
00:27:42	36.9	0.525	0.552	0.556	0.55	0.574	0.602	0.589	0.614
00:27:54	37	0.524	0.55	0.556	0.547	0.575	0.601	0.588	0.613
00:28:06	36.9	0.524	0.551	0.555	0.547	0.575	0.601	0.59	0.614
00:28:18	37	0.523	0.55	0.556	0.547	0.574	0.601	0.59	0.614
00:28:30	36.9	0.523	0.55	0.556	0.546	0.574	0.6	0.59	0.614
00:28:42	37	0.522	0.55	0.558	0.546	0.574	0.6	0.591	0.612
00:28:54	36.9	0.521	0.547	0.558	0.545	0.572	0.599	0.592	0.614
00:29:06	37	0.521	0.548	0.558	0.545	0.573	0.598	0.593	0.613
00:29:18	36.9	0.52	0.547	0.559	0.545	0.573	0.598	0.594	0.612
00:29:30	37	0.52	0.547	0.559	0.545	0.571	0.597	0.594	0.612
00:29:42	36.9	0.518	0.545	0.561	0.544	0.572	0.597	0.594	0.612
00:29:54	37	0.518	0.545	0.562	0.545	0.572	0.597	0.594	0.612
00:30:06	36.9	0.517	0.544	0.562	0.544	0.572	0.596	0.594	0.612
00:30:18	36.9	0.516	0.544	0.562	0.546	0.573	0.596	0.593	0.611
00:30:30	36.9	0.515	0.543	0.561	0.545	0.571	0.596	0.592	0.612
00:30:42	36.9	0.515	0.542	0.56	0.547	0.571	0.596	0.592	0.612
00:30:54	36.9	0.514	0.542	0.563	0.549	0.571	0.596	0.592	0.611
00:31:06	36.9	0.512	0.542	0.562	0.55	0.571	0.596	0.592	0.611
00:31:18	36.9	0.512	0.541	0.561	0.55	0.571	0.596	0.591	0.61
00:31:30	36.9	0.512	0.54	0.561	0.551	0.571	0.595	0.591	0.611
00:31:42	36.9	0.511	0.54	0.56	0.552	0.571	0.595	0.591	0.609
00:31:54	36.9	0.511	0.539	0.558	0.553	0.57	0.595	0.591	0.61
00:32:06	36.9	0.51	0.539	0.559	0.553	0.57	0.595	0.59	0.609
00:32:18	36.9	0.509	0.537	0.558	0.553	0.57	0.593	0.59	0.612
00:32:30	36.9	0.509	0.538	0.556	0.553	0.57	0.595	0.592	0.61
00:32:42	36.9	0.508	0.537	0.557	0.552	0.57	0.595	0.591	0.608
00:32:54	36.9	0.507	0.536	0.556	0.551	0.57	0.595	0.591	0.607
00:33:06	37	0.507	0.536	0.556	0.552	0.569	0.594	0.591	0.608
00:33:18	36.9	0.506	0.535	0.555	0.552	0.569	0.594	0.59	0.608
00:33:30	37	0.506	0.535	0.553	0.551	0.569	0.594	0.59	0.609
00:33:42	36.9	0.504	0.533	0.554	0.551	0.567	0.594	0.59	0.607
00:33:54	37	0.504	0.533	0.553	0.551	0.568	0.594	0.589	0.608
00:34:06	36.9	0.503	0.533	0.552	0.551	0.568	0.593	0.59	0.607
00:34:18	37	0.503	0.532	0.552	0.55	0.569	0.594	0.59	0.607
00:34:30	36.9	0.502	0.532	0.551	0.549	0.568	0.594	0.588	0.607
00:34:42	37	0.502	0.531	0.55	0.549	0.567	0.593	0.59	0.607
00:34:54	36.9	0.502	0.531	0.548	0.548	0.567	0.593	0.59	0.605
00:35:06	37	0.501	0.531	0.549	0.548	0.566	0.593	0.591	0.606
00:35:18	36.9	0.501	0.529	0.549	0.547	0.566	0.593	0.591	0.604
00:35:30	37	0.5	0.529	0.548	0.547	0.566	0.593	0.59	0.606
00:35:42	36.9	0.499	0.529	0.546	0.546	0.566	0.592	0.59	0.604
00:35:54	37	0.499	0.528	0.547	0.545	0.566	0.592	0.589	0.603
00:36:06	36.9	0.498	0.527	0.548	0.546	0.565	0.591	0.589	0.605
00:36:18	37	0.497	0.527	0.546	0.546	0.565	0.591	0.588	0.603
00:36:30	36.9	0.497	0.525	0.547	0.545	0.565	0.591	0.588	0.603
00:36:42	37	0.496	0.526	0.547	0.544	0.565	0.591	0.588	0.603
00:36:54	36.9	0.496	0.525	0.546	0.544	0.565	0.59	0.589	0.604
00:37:06	36.9	0.495	0.525	0.546	0.544	0.564	0.59	0.588	0.602
00:37:18	36.9	0.495	0.524	0.545	0.544	0.563	0.589	0.588	0.602
00:37:30	36.9	0.493	0.523	0.545	0.544	0.564	0.59	0.588	0.602
00:37:42	36.9	0.494	0.524	0.545	0.542	0.562	0.589	0.587	0.604
00:37:54	36.9	0.492	0.521	0.545	0.543	0.562	0.588	0.587	0.603
00:38:06	36.9	0.492	0.522	0.544	0.542	0.563	0.588	0.585	0.603
00:38:18	36.9	0.491	0.521	0.544	0.543	0.562	0.588	0.587	0.603
00:38:30	36.9	0.491	0.521	0.543	0.543	0.562	0.588	0.586	0.601
00:38:42	37	0.49	0.52	0.543	0.542	0.562	0.587	0.586	0.603
00:38:54	36.9	0.49	0.52	0.542	0.541	0.561	0.587	0.586	0.602
00:39:06	37	0.489	0.52	0.541	0.541	0.561	0.587	0.586	0.602
00:39:18	36.9	0.489	0.519	0.541	0.541	0.561	0.586	0.586	0.602
00:39:30	36.9	0.487	0.519	0.539	0.541	0.56	0.585	0.586	0.599
00:39:42	36.9	0.487	0.518	0.539	0.541	0.56	0.585	0.586	0.6
00:39:54	36.9	0.487	0.516	0.54	0.54	0.559	0.585	0.585	0.601
00:40:06	36.9	0.487	0.516	0.539	0.54	0.56	0.584	0.585	0.601
00:40:18	36.9	0.486	0.517	0.539	0.54	0.56	0.585	0.585	0.601
00:40:30	36.9	0.485	0.515	0.538	0.539	0.559	0.584	0.585	0.601
00:40:42	36.9	0.485	0.516	0.537	0.538	0.559	0.584	0.583	0.6
00:40:54	36.9	0.484	0.515	0.537	0.537	0.559	0.584	0.584	0.601
00:41:06	36.9	0.484	0.516	0.537	0.537	0.557	0.584	0.584	0.6
00:41:18	36.9	0.483	0.515	0.536	0.537	0.558	0.584	0.584	0.6
00:41:30	37	0.482	0.514	0.536	0.537	0.556	0.584	0.583	0.6
00:41:42	36.9	0.482	0.513	0.535	0.537	0.557	0.583	0.584	0.6
00:00:00	abs	4.25648	3.07991	2.41848	2.16793	1.93762	1.52459	1.60342	1.02146
00:00:00	umol	0.239513	0.173307	0.136088	0.121989	0.10903	0.085789	0.0902245	0.0574777
00:00:00	final	0.182035	0.115829	0.0786101	0.0645117	0.0515522	0.0283112	0.0327467	0
00:00:00
Replicate #3
		A340
Time		Acetate Concentration (mM)
(h:min:sec)	Temp (oC)	5	2.5	1.25	0.625	0.3125	0.15625	0.078125	0
00:00:00	36.9	0.565	0.619	0.602	0.603	0.61	0.606	0.605	0.611
00:00:12	36.9	0.565	0.619	0.603	0.603	0.608	0.608	0.605	0.609
00:00:24	36.9	0.564	0.619	0.604	0.603	0.61	0.608	0.605	0.61
00:00:36	36.9	0.565	0.62	0.604	0.602	0.609	0.607	0.605	0.61
00:00:48	36.9	0.564	0.618	0.603	0.601	0.61	0.606	0.605	0.61
00:01:00	36.9	0.565	0.619	0.604	0.603	0.611	0.609	0.605	0.61
00:01:12	36.9	0.566	0.619	0.604	0.602	0.61	0.608	0.605	0.612
00:01:24	36.9	0.569	0.619	0.604	0.602	0.61	0.607	0.605	0.61
00:01:36	36.9	0.569	0.618	0.604	0.603	0.61	0.608	0.605	0.611
00:01:48	36.9	0.571	0.619	0.604	0.603	0.609	0.608	0.606	0.612
00:02:00	36.9	0.573	0.618	0.604	0.602	0.61	0.607	0.605	0.611
00:02:12	36.9	0.576	0.618	0.603	0.601	0.609	0.607	0.606	0.611
00:02:24	36.9	0.58	0.618	0.604	0.601	0.608	0.608	0.605	0.612
00:02:36	37	0.582	0.617	0.602	0.601	0.609	0.608	0.605	0.612
00:02:48	36.9	0.584	0.618	0.602	0.602	0.609	0.607	0.606	0.611
00:03:00	36.9	0.584	0.618	0.604	0.602	0.608	0.608	0.605	0.611
00:03:12	36.9	0.584	0.618	0.604	0.601	0.609	0.607	0.605	0.611
00:03:24	36.9	0.583	0.616	0.603	0.602	0.608	0.607	0.603	0.611
00:03:36	36.9	0.584	0.617	0.603	0.601	0.608	0.607	0.605	0.611
00:03:48	36.9	0.582	0.614	0.602	0.601	0.607	0.606	0.604	0.609
00:04:00	36.9	0.583	0.617	0.603	0.601	0.608	0.607	0.604	0.611
00:04:12	36.9	0.582	0.617	0.601	0.601	0.608	0.606	0.605	0.61
00:04:24	36.9	0.582	0.617	0.602	0.6	0.608	0.607	0.604	0.61
00:04:36	36.9	0.582	0.617	0.603	0.602	0.608	0.606	0.605	0.61
00:04:48	36.9	0.582	0.616	0.602	0.603	0.608	0.607	0.603	0.608
00:05:00	36.9	0.581	0.615	0.603	0.602	0.607	0.606	0.604	0.61
00:05:12	36.9	0.581	0.616	0.603	0.602	0.607	0.606	0.602	0.608
00:05:24	37	0.581	0.614	0.603	0.601	0.608	0.606	0.603	0.608
00:05:36	36.9	0.58	0.614	0.602	0.601	0.607	0.606	0.603	0.609
00:05:48	37	0.58	0.616	0.603	0.602	0.607	0.606	0.604	0.609
00:06:00	36.9	0.58	0.616	0.603	0.601	0.606	0.606	0.603	0.608
00:06:12	37	0.58	0.616	0.603	0.602	0.608	0.606	0.603	0.609
00:06:24	36.9	0.58	0.615	0.603	0.601	0.607	0.605	0.603	0.607
00:06:36	37	0.579	0.616	0.602	0.602	0.607	0.606	0.604	0.608
00:06:48	36.9	0.58	0.615	0.602	0.601	0.606	0.606	0.601	0.608
00:07:00	37	0.579	0.615	0.601	0.602	0.607	0.606	0.602	0.606
00:07:12	36.9	0.578	0.613	0.601	0.601	0.608	0.606	0.603	0.608
00:07:24	36.9	0.578	0.615	0.601	0.601	0.608	0.606	0.603	0.607
00:07:36	36.9	0.578	0.614	0.602	0.6	0.608	0.605	0.601	0.608
00:07:48	36.9	0.578	0.614	0.6	0.601	0.607	0.606	0.602	0.607
00:08:00	36.9	0.578	0.614	0.602	0.601	0.607	0.606	0.603	0.607
00:08:12	36.9	0.578	0.613	0.6	0.601	0.607	0.606	0.602	0.607
00:08:24	36.9	0.577	0.614	0.599	0.6	0.606	0.606	0.602	0.608
00:08:36	36.9	0.577	0.613	0.601	0.601	0.607	0.606	0.601	0.606
00:08:48	36.9	0.577	0.613	0.601	0.6	0.607	0.606	0.601	0.606
00:09:00	36.9	0.577	0.612	0.601	0.6	0.607	0.606	0.602	0.605
00:09:12	36.9	0.577	0.612	0.601	0.6	0.606	0.605	0.6	0.606
00:09:24	37	0.576	0.61	0.599	0.6	0.606	0.605	0.6	0.604
00:09:36	36.9	0.576	0.611	0.601	0.6	0.607	0.605	0.601	0.605
00:09:48	37	0.575	0.611	0.598	0.6	0.604	0.604	0.601	0.605
00:10:00	36.9	0.575	0.61	0.599	0.599	0.605	0.605	0.6	0.605	2.5mM CoA added
00:14:18	36.9	0.592	0.611	0.598	0.602	0.603	0.608	0.601	0.616
00:14:30	36.9	0.592	0.611	0.597	0.602	0.605	0.608	0.603	0.615
00:14:42	36.9	0.593	0.61	0.598	0.602	0.605	0.608	0.605	0.617
00:14:54	36.9	0.592	0.613	0.598	0.602	0.605	0.608	0.604	0.615
00:15:06	37	0.591	0.615	0.597	0.603	0.605	0.609	0.606	0.615
00:15:18	36.9	0.593	0.615	0.598	0.604	0.605	0.608	0.607	0.615
00:15:30	36.9	0.592	0.615	0.597	0.603	0.607	0.61	0.606	0.614
00:15:42	36.9	0.592	0.615	0.598	0.603	0.606	0.611	0.606	0.614
00:15:54	37	0.593	0.615	0.599	0.604	0.608	0.612	0.606	0.614
00:16:06	36.9	0.594	0.616	0.599	0.603	0.609	0.613	0.605	0.614
00:16:18	36.9	0.592	0.615	0.601	0.603	0.608	0.614	0.604	0.614
00:16:30	36.9	0.592	0.615	0.601	0.602	0.608	0.615	0.604	0.613
00:16:42	36.9	0.592	0.614	0.601	0.602	0.607	0.614	0.605	0.613
00:16:54	36.9	0.59	0.614	0.6	0.603	0.607	0.613	0.604	0.612
00:17:06	37	0.591	0.613	0.6	0.602	0.608	0.613	0.603	0.613
00:17:18	36.9	0.591	0.613	0.6	0.603	0.609	0.614	0.603	0.613
00:17:30	36.9	0.59	0.613	0.599	0.601	0.608	0.614	0.603	0.613
00:17:42	36.9	0.589	0.613	0.599	0.602	0.607	0.613	0.604	0.613
00:17:54	36.9	0.588	0.612	0.599	0.602	0.608	0.613	0.604	0.611
00:18:06	36.9	0.588	0.612	0.599	0.601	0.608	0.612	0.602	0.612
00:18:18	37	0.587	0.611	0.599	0.601	0.608	0.614	0.604	0.613
00:18:30	36.9	0.587	0.612	0.598	0.6	0.608	0.613	0.603	0.613
00:18:42	37	0.585	0.613	0.599	0.599	0.608	0.612	0.603	0.611
00:18:54	36.9	0.585	0.612	0.598	0.6	0.608	0.612	0.601	0.612
00:19:06	37	0.585	0.611	0.598	0.6	0.607	0.611	0.603	0.612
00:19:18	36.9	0.585	0.611	0.596	0.598	0.607	0.612	0.602	0.61
00:19:30	37	0.584	0.61	0.597	0.598	0.607	0.61	0.6	0.611
00:19:42	36.9	0.584	0.611	0.598	0.598	0.607	0.611	0.601	0.611
00:19:54	37	0.583	0.609	0.598	0.597	0.607	0.611	0.601	0.611
00:20:06	36.9	0.583	0.61	0.598	0.598	0.606	0.609	0.601	0.61
00:20:18	36.9	0.583	0.609	0.598	0.595	0.605	0.609	0.6	0.609
00:20:30	36.9	0.583	0.606	0.597	0.596	0.605	0.608	0.6	0.609
00:20:42	36.9	0.581	0.608	0.597	0.596	0.604	0.606	0.6	0.608
00:20:54	36.9	0.58	0.607	0.596	0.595	0.604	0.605	0.6	0.607
00:21:06	36.9	0.581	0.607	0.597	0.595	0.604	0.605	0.6	0.608
00:21:18	36.9	0.58	0.606	0.597	0.594	0.602	0.604	0.6	0.606
00:21:30	36.9	0.58	0.605	0.597	0.595	0.602	0.604	0.6	0.607
00:21:42	36.9	0.579	0.605	0.596	0.595	0.6	0.603	0.598	0.606
00:21:54	36.9	0.578	0.604	0.595	0.594	0.599	0.601	0.599	0.604
00:22:06	36.9	0.578	0.603	0.595	0.594	0.599	0.601	0.599	0.605
00:22:18	36.9	0.577	0.605	0.593	0.594	0.599	0.601	0.599	0.605
00:22:30	36.9	0.575	0.602	0.595	0.593	0.598	0.601	0.598	0.604
00:22:42	36.9	0.574	0.602	0.595	0.592	0.596	0.601	0.599	0.603
00:22:54	36.9	0.573	0.603	0.593	0.593	0.596	0.6	0.599	0.603
00:23:06	36.9	0.572	0.601	0.595	0.593	0.595	0.601	0.598	0.604
00:23:18	36.9	0.572	0.602	0.595	0.591	0.594	0.601	0.597	0.604
00:23:30	36.9	0.572	0.6	0.593	0.592	0.594	0.601	0.598	0.602
00:23:42	36.9	0.571	0.601	0.595	0.593	0.593	0.601	0.597	0.601
00:23:54	37	0.571	0.601	0.594	0.594	0.593	0.602	0.596	0.603
00:24:06	36.9	0.572	0.601	0.596	0.594	0.592	0.602	0.596	0.601
00:24:18	36.9	0.571	0.6	0.596	0.595	0.592	0.6	0.595	0.601
00:24:30	36.9	0.57	0.598	0.595	0.594	0.592	0.602	0.595	0.602
00:24:42	37	0.57	0.599	0.595	0.595	0.592	0.602	0.596	0.602
00:24:54	36.9	0.568	0.597	0.594	0.593	0.593	0.602	0.596	0.601
00:25:06	36.9	0.568	0.598	0.592	0.592	0.593	0.602	0.595	0.601
00:25:18	36.9	0.568	0.597	0.591	0.592	0.591	0.602	0.596	0.601
00:25:30	36.9	0.568	0.596	0.59	0.592	0.592	0.603	0.596	0.6
00:25:42	36.9	0.566	0.596	0.591	0.591	0.592	0.602	0.596	0.602
00:25:54	37	0.566	0.596	0.591	0.593	0.593	0.602	0.597	0.6
00:26:06	36.9	0.565	0.595	0.59	0.591	0.592	0.602	0.597	0.601
00:26:18	36.9	0.564	0.595	0.588	0.591	0.594	0.602	0.597	0.601
00:26:30	36.9	0.563	0.594	0.587	0.593	0.595	0.602	0.595	0.601
00:26:42	36.9	0.561	0.593	0.589	0.592	0.596	0.601	0.596	0.601
00:26:54	36.9	0.561	0.594	0.588	0.59	0.597	0.601	0.595	0.6
00:27:06	37	0.561	0.592	0.588	0.591	0.597	0.6	0.596	0.6
00:27:18	36.9	0.559	0.592	0.584	0.589	0.598	0.601	0.596	0.6
00:27:30	37	0.559	0.591	0.586	0.589	0.598	0.601	0.596	0.599
00:27:42	36.9	0.558	0.592	0.583	0.588	0.598	0.6	0.595	0.6
00:27:54	37	0.557	0.591	0.585	0.588	0.598	0.599	0.595	0.599
00:28:06	36.9	0.557	0.59	0.583	0.588	0.598	0.599	0.595	0.599
00:28:18	37	0.557	0.592	0.583	0.589	0.596	0.599	0.592	0.599
00:28:30	36.9	0.557	0.59	0.581	0.589	0.595	0.598	0.593	0.599
00:28:42	37	0.556	0.591	0.58	0.587	0.596	0.598	0.593	0.597
00:28:54	36.9	0.557	0.588	0.582	0.586	0.596	0.597	0.592	0.597
00:29:06	37	0.555	0.588	0.58	0.587	0.594	0.598	0.593	0.597
00:29:18	36.9	0.554	0.586	0.58	0.586	0.593	0.598	0.592	0.597
00:29:30	37	0.554	0.586	0.577	0.585	0.594	0.597	0.592	0.598
00:29:42	36.9	0.553	0.586	0.579	0.585	0.594	0.597	0.591	0.598
00:29:54	37	0.553	0.586	0.578	0.585	0.594	0.597	0.591	0.596
00:30:06	36.9	0.552	0.585	0.579	0.584	0.594	0.597	0.592	0.598
00:30:18	36.9	0.551	0.585	0.578	0.582	0.592	0.597	0.591	0.596
00:30:30	36.9	0.55	0.584	0.579	0.582	0.593	0.597	0.59	0.597
00:30:42	36.9	0.55	0.581	0.579	0.583	0.593	0.597	0.59	0.597
00:30:54	36.9	0.55	0.582	0.578	0.583	0.592	0.597	0.59	0.598
00:31:06	36.9	0.548	0.583	0.578	0.582	0.592	0.597	0.59	0.597
00:31:18	36.9	0.548	0.581	0.58	0.582	0.592	0.596	0.589	0.596
00:31:30	36.9	0.547	0.58	0.579	0.582	0.591	0.596	0.589	0.597
00:31:42	36.9	0.546	0.58	0.58	0.581	0.591	0.596	0.589	0.597
00:31:54	36.9	0.545	0.581	0.58	0.58	0.59	0.596	0.589	0.597
00:32:06	36.9	0.544	0.581	0.579	0.58	0.59	0.596	0.588	0.598
00:32:18	36.9	0.544	0.577	0.579	0.581	0.59	0.596	0.588	0.597
00:32:30	36.9	0.543	0.578	0.578	0.58	0.588	0.595	0.588	0.597
00:32:42	36.9	0.542	0.578	0.579	0.58	0.588	0.595	0.587	0.597
00:32:54	36.9	0.542	0.577	0.579	0.579	0.588	0.595	0.587	0.597
00:33:06	37	0.54	0.575	0.578	0.579	0.588	0.594	0.587	0.598
00:33:18	36.9	0.54	0.576	0.578	0.579	0.587	0.594	0.587	0.597
00:33:30	37	0.54	0.576	0.578	0.578	0.587	0.594	0.587	0.596
00:33:42	36.9	0.539	0.576	0.577	0.577	0.585	0.594	0.587	0.597
00:33:54	37	0.539	0.574	0.577	0.577	0.586	0.594	0.586	0.597
00:34:06	36.9	0.538	0.575	0.576	0.577	0.587	0.594	0.585	0.596
00:34:18	37	0.537	0.574	0.575	0.576	0.586	0.593	0.586	0.595
00:34:30	36.9	0.537	0.574	0.575	0.576	0.585	0.593	0.585	0.595
00:34:42	37	0.536	0.572	0.574	0.575	0.584	0.593	0.585	0.594
00:34:54	36.9	0.537	0.572	0.574	0.576	0.585	0.592	0.585	0.595
00:35:06	37	0.536	0.572	0.573	0.574	0.585	0.592	0.585	0.594
00:35:18	36.9	0.535	0.569	0.573	0.574	0.584	0.59	0.584	0.594
00:35:30	37	0.535	0.57	0.573	0.574	0.583	0.591	0.584	0.595
00:35:42	36.9	0.535	0.57	0.573	0.574	0.584	0.591	0.584	0.594
00:35:54	37	0.534	0.569	0.572	0.573	0.584	0.59	0.584	0.594
00:36:06	36.9	0.533	0.569	0.572	0.573	0.583	0.591	0.583	0.594
00:36:18	37	0.532	0.569	0.572	0.572	0.583	0.591	0.583	0.593
00:36:30	36.9	0.533	0.567	0.571	0.572	0.583	0.591	0.582	0.593
00:36:42	37	0.531	0.566	0.571	0.573	0.583	0.591	0.583	0.593
00:36:54	36.9	0.531	0.567	0.569	0.571	0.581	0.59	0.582	0.594
00:37:06	36.9	0.53	0.567	0.57	0.572	0.581	0.59	0.582	0.594
00:37:18	36.9	0.529	0.565	0.571	0.57	0.58	0.59	0.582	0.592
00:37:30	36.9	0.529	0.565	0.57	0.571	0.582	0.59	0.582	0.592
00:37:42	36.9	0.529	0.566	0.57	0.57	0.581	0.589	0.581	0.593
00:37:54	36.9	0.528	0.565	0.569	0.569	0.579	0.589	0.579	0.592
00:38:06	36.9	0.528	0.565	0.569	0.571	0.58	0.588	0.581	0.592
00:38:18	36.9	0.527	0.562	0.567	0.57	0.579	0.589	0.58	0.593
00:38:30	36.9	0.526	0.564	0.569	0.569	0.579	0.588	0.58	0.593
00:38:42	37	0.526	0.561	0.568	0.569	0.578	0.588	0.58	0.592
00:38:54	36.9	0.526	0.563	0.567	0.569	0.579	0.588	0.58	0.592
00:39:06	37	0.524	0.562	0.567	0.568	0.579	0.588	0.578	0.592
00:39:18	36.9	0.524	0.562	0.567	0.567	0.579	0.588	0.58	0.591
00:39:30	36.9	0.524	0.561	0.567	0.568	0.578	0.587	0.579	0.592
00:39:42	36.9	0.523	0.561	0.566	0.567	0.577	0.587	0.579	0.59
00:39:54	36.9	0.523	0.56	0.566	0.567	0.577	0.586	0.579	0.591
00:40:06	36.9	0.522	0.56	0.566	0.567	0.577	0.587	0.579	0.592
00:40:18	36.9	0.522	0.559	0.563	0.566	0.578	0.586	0.577	0.592
00:40:30	36.9	0.521	0.56	0.565	0.567	0.577	0.586	0.578	0.59
00:40:42	36.9	0.521	0.557	0.564	0.566	0.577	0.585	0.577	0.59
00:40:54	36.9	0.521	0.557	0.564	0.565	0.577	0.585	0.578	0.591
00:41:06	36.9	0.52	0.558	0.564	0.564	0.577	0.585	0.577	0.59
00:41:18	36.9	0.52	0.558	0.564	0.564	0.575	0.584	0.577	0.59
00:41:30	37	0.519	0.557	0.563	0.564	0.576	0.585	0.576	0.589
00:41:42	36.9	0.519	0.556	0.562	0.564	0.576	0.583	0.576	0.588
00:00:00	abs	4.29074	3.17775	1.99026	1.96205	1.60488	1.45515	1.43045	1.54748
00:00:00	umol	0.24144	0.178812	0.111992	0.110405	0.090307	0.0818816	0.0804913	0.0870771
00:00:00	final	0.154363	0.0917351	0.0249152	0.0233275	0.0032299	-0.00519556	-0.00658581	0
00:00:00

## Sheet: K622Q
Raw data of activity assays of the K622Q mutant of atACS
Replicate #1
		A340
Time		Acetate Concentration (mM)
(h:min:sec)	Temp (oC)	5	2.5	1.25	0.625	0.3125	0.15625	0.078125	0
00:00:00	36.9	0.607	0.607	0.589	0.573	0.579	0.579	0.603	0.605
00:00:12	36.9	0.605	0.606	0.59	0.573	0.579	0.579	0.605	0.605
00:00:24	36.9	0.605	0.605	0.59	0.574	0.578	0.58	0.604	0.605
00:00:36	36.9	0.606	0.606	0.59	0.574	0.578	0.581	0.605	0.606
00:00:48	36.9	0.605	0.605	0.59	0.573	0.579	0.58	0.605	0.604
00:01:00	36.9	0.605	0.606	0.589	0.575	0.579	0.581	0.605	0.604
00:01:12	36.9	0.605	0.605	0.588	0.575	0.578	0.581	0.605	0.606
00:01:24	36.9	0.604	0.605	0.59	0.574	0.579	0.581	0.605	0.606
00:01:36	36.9	0.604	0.606	0.589	0.575	0.579	0.579	0.606	0.604
00:01:48	36.9	0.604	0.606	0.587	0.575	0.579	0.582	0.606	0.604
00:02:00	36.9	0.603	0.604	0.589	0.575	0.579	0.581	0.605	0.605
00:02:12	36.9	0.603	0.604	0.589	0.575	0.578	0.581	0.605	0.605
00:02:24	36.9	0.602	0.606	0.589	0.574	0.579	0.581	0.605	0.604
00:02:36	37	0.602	0.603	0.588	0.575	0.579	0.581	0.606	0.605
00:02:48	36.9	0.601	0.605	0.587	0.574	0.577	0.581	0.605	0.606
00:03:00	36.9	0.601	0.605	0.587	0.573	0.579	0.581	0.604	0.604
00:03:12	36.9	0.601	0.605	0.588	0.575	0.579	0.581	0.604	0.605
00:03:24	36.9	0.6	0.604	0.588	0.574	0.577	0.581	0.604	0.605
00:03:36	36.9	0.599	0.603	0.588	0.575	0.577	0.581	0.603	0.605
00:03:48	36.9	0.599	0.604	0.588	0.575	0.578	0.58	0.605	0.604
00:04:00	36.9	0.599	0.603	0.588	0.573	0.577	0.581	0.603	0.605
00:04:12	36.9	0.597	0.605	0.588	0.573	0.578	0.581	0.604	0.604
00:04:24	36.9	0.598	0.602	0.588	0.574	0.578	0.58	0.603	0.604
00:04:36	36.9	0.598	0.604	0.586	0.573	0.578	0.581	0.605	0.603
00:04:48	36.9	0.597	0.604	0.587	0.574	0.578	0.58	0.604	0.605
00:05:00	36.9	0.596	0.604	0.587	0.573	0.577	0.581	0.604	0.604
00:05:12	36.9	0.596	0.602	0.586	0.572	0.578	0.58	0.604	0.603
00:05:24	37	0.595	0.602	0.587	0.574	0.577	0.58	0.604	0.602
00:05:36	36.9	0.596	0.603	0.587	0.573	0.578	0.58	0.603	0.602
00:05:48	37	0.595	0.603	0.585	0.574	0.577	0.58	0.602	0.603
00:06:00	36.9	0.595	0.603	0.587	0.574	0.577	0.578	0.603	0.603
00:06:12	37	0.594	0.603	0.586	0.573	0.575	0.58	0.602	0.603
00:06:24	36.9	0.594	0.601	0.586	0.573	0.576	0.579	0.603	0.602
00:06:36	37	0.594	0.601	0.584	0.573	0.576	0.58	0.601	0.603
00:06:48	36.9	0.594	0.601	0.586	0.572	0.576	0.58	0.603	0.601
00:07:00	37	0.593	0.603	0.585	0.573	0.575	0.58	0.603	0.602
00:07:12	36.9	0.593	0.602	0.586	0.572	0.576	0.579	0.602	0.601
00:07:24	36.9	0.593	0.602	0.586	0.573	0.576	0.579	0.602	0.601
00:07:36	36.9	0.593	0.602	0.586	0.573	0.576	0.58	0.602	0.601
00:07:48	36.9	0.593	0.602	0.585	0.572	0.574	0.579	0.602	0.602
00:08:00	36.9	0.593	0.601	0.584	0.573	0.576	0.579	0.602	0.602
00:08:12	36.9	0.592	0.602	0.584	0.572	0.576	0.578	0.602	0.602
00:08:24	36.9	0.593	0.601	0.585	0.572	0.575	0.579	0.602	0.602
00:08:36	36.9	0.592	0.601	0.585	0.571	0.575	0.579	0.602	0.601
00:08:48	36.9	0.591	0.601	0.584	0.572	0.575	0.578	0.601	0.601
00:09:00	36.9	0.592	0.601	0.584	0.572	0.575	0.579	0.601	0.601
00:09:12	36.9	0.591	0.601	0.583	0.572	0.575	0.578	0.601	0.601
00:09:24	37	0.591	0.601	0.583	0.572	0.574	0.578	0.601	0.601
00:09:36	36.9	0.59	0.601	0.584	0.571	0.573	0.578	0.6	0.601
00:09:48	37	0.59	0.6	0.583	0.572	0.574	0.578	0.6	0.599
00:10:00	36.9	0.589	0.599	0.582	0.57	0.573	0.578	0.6	0.601	2.5mM CoA added
00:14:18	36.9	0.584	0.595	0.581	0.571	0.569	0.576	0.598	0.606
00:14:30	36.9	0.586	0.597	0.582	0.573	0.57	0.577	0.599	0.606
00:14:42	36.9	0.587	0.597	0.582	0.573	0.569	0.577	0.6	0.608
00:14:54	36.9	0.587	0.596	0.581	0.574	0.57	0.576	0.599	0.607
00:15:06	37	0.587	0.596	0.582	0.574	0.57	0.579	0.599	0.607
00:15:18	36.9	0.588	0.596	0.581	0.575	0.571	0.579	0.6	0.607
00:15:30	36.9	0.59	0.597	0.583	0.576	0.57	0.579	0.6	0.607
00:15:42	36.9	0.591	0.599	0.581	0.578	0.571	0.578	0.6	0.606
00:15:54	37	0.591	0.6	0.582	0.578	0.57	0.58	0.6	0.605
00:16:06	36.9	0.592	0.6	0.584	0.58	0.572	0.581	0.6	0.605
00:16:18	36.9	0.593	0.599	0.583	0.58	0.572	0.582	0.598	0.605
00:16:30	36.9	0.592	0.598	0.584	0.581	0.572	0.583	0.598	0.605
00:16:42	36.9	0.592	0.599	0.583	0.581	0.573	0.583	0.6	0.604
00:16:54	36.9	0.592	0.598	0.584	0.582	0.573	0.583	0.599	0.603
00:17:06	37	0.593	0.598	0.585	0.582	0.574	0.584	0.6	0.601
00:17:18	36.9	0.593	0.597	0.584	0.581	0.575	0.584	0.6	0.6
00:17:30	36.9	0.592	0.597	0.583	0.58	0.575	0.584	0.6	0.599
00:17:42	36.9	0.592	0.597	0.584	0.581	0.574	0.584	0.6	0.6
00:17:54	36.9	0.592	0.598	0.585	0.582	0.575	0.584	0.6	0.599
00:18:06	36.9	0.592	0.596	0.586	0.581	0.575	0.584	0.6	0.597
00:18:18	37	0.591	0.598	0.586	0.58	0.575	0.584	0.6	0.596
00:18:30	36.9	0.59	0.597	0.586	0.582	0.576	0.584	0.6	0.594
00:18:42	37	0.59	0.596	0.585	0.581	0.577	0.584	0.6	0.593
00:18:54	36.9	0.59	0.597	0.583	0.582	0.575	0.584	0.6	0.593
00:19:06	37	0.589	0.595	0.585	0.581	0.577	0.584	0.6	0.593
00:19:18	36.9	0.589	0.596	0.585	0.581	0.577	0.583	0.6	0.59
00:19:30	37	0.589	0.596	0.584	0.579	0.577	0.583	0.6	0.591
00:19:42	36.9	0.587	0.596	0.583	0.581	0.577	0.582	0.599	0.59
00:19:54	37	0.589	0.597	0.583	0.58	0.577	0.582	0.601	0.59
00:20:06	36.9	0.588	0.596	0.582	0.581	0.575	0.581	0.6	0.589
00:20:18	36.9	0.588	0.595	0.583	0.579	0.576	0.58	0.6	0.59
00:20:30	36.9	0.588	0.597	0.583	0.58	0.576	0.58	0.6	0.589
00:20:42	36.9	0.588	0.597	0.581	0.579	0.575	0.578	0.6	0.589
00:20:54	36.9	0.587	0.596	0.582	0.58	0.576	0.578	0.599	0.588
00:21:06	36.9	0.587	0.596	0.581	0.58	0.577	0.577	0.599	0.588
00:21:18	36.9	0.585	0.596	0.582	0.579	0.577	0.577	0.6	0.589
00:21:30	36.9	0.586	0.596	0.581	0.58	0.576	0.575	0.6	0.588
00:21:42	36.9	0.585	0.596	0.579	0.58	0.576	0.575	0.599	0.587
00:21:54	36.9	0.585	0.595	0.581	0.58	0.576	0.574	0.599	0.588
00:22:06	36.9	0.585	0.595	0.579	0.579	0.576	0.573	0.599	0.588
00:22:18	36.9	0.585	0.595	0.579	0.58	0.575	0.573	0.597	0.585
00:22:30	36.9	0.586	0.596	0.579	0.581	0.574	0.572	0.599	0.586
00:22:42	36.9	0.587	0.595	0.579	0.581	0.575	0.57	0.599	0.586
00:22:54	36.9	0.587	0.594	0.576	0.581	0.573	0.571	0.599	0.586
00:23:06	36.9	0.587	0.593	0.576	0.58	0.575	0.572	0.6	0.586
00:23:18	36.9	0.586	0.593	0.577	0.581	0.574	0.57	0.598	0.585
00:23:30	36.9	0.587	0.591	0.577	0.582	0.574	0.571	0.599	0.586
00:23:42	36.9	0.585	0.591	0.576	0.581	0.573	0.57	0.6	0.585
00:23:54	37	0.586	0.589	0.576	0.582	0.573	0.571	0.601	0.585
00:24:06	36.9	0.586	0.59	0.575	0.582	0.572	0.571	0.601	0.585
00:24:18	36.9	0.585	0.589	0.574	0.582	0.571	0.572	0.601	0.584
00:24:30	36.9	0.585	0.588	0.575	0.583	0.571	0.573	0.602	0.587
00:24:42	37	0.584	0.588	0.572	0.583	0.571	0.573	0.601	0.585
00:24:54	36.9	0.583	0.588	0.573	0.583	0.57	0.574	0.602	0.586
00:25:06	36.9	0.582	0.587	0.571	0.584	0.57	0.576	0.601	0.588
00:25:18	36.9	0.582	0.587	0.572	0.584	0.57	0.578	0.601	0.589
00:25:30	36.9	0.58	0.586	0.572	0.584	0.57	0.579	0.601	0.589
00:25:42	36.9	0.58	0.585	0.573	0.583	0.569	0.578	0.601	0.591
00:25:54	37	0.579	0.585	0.571	0.584	0.568	0.58	0.6	0.592
00:26:06	36.9	0.578	0.583	0.574	0.584	0.569	0.581	0.599	0.59
00:26:18	36.9	0.579	0.584	0.574	0.584	0.569	0.58	0.599	0.593
00:26:30	36.9	0.579	0.584	0.574	0.583	0.569	0.58	0.599	0.592
00:26:42	36.9	0.578	0.586	0.573	0.583	0.569	0.58	0.599	0.594
00:26:54	36.9	0.578	0.586	0.574	0.583	0.571	0.58	0.599	0.593
00:27:06	37	0.577	0.59	0.574	0.583	0.572	0.58	0.6	0.593
00:27:18	36.9	0.576	0.59	0.575	0.582	0.572	0.58	0.6	0.594
00:27:30	37	0.576	0.588	0.575	0.582	0.572	0.579	0.601	0.594
00:27:42	36.9	0.575	0.589	0.574	0.582	0.572	0.58	0.601	0.595
00:27:54	37	0.574	0.588	0.575	0.581	0.572	0.579	0.601	0.596
00:28:06	36.9	0.574	0.588	0.573	0.581	0.571	0.58	0.602	0.595
00:28:18	37	0.574	0.588	0.574	0.579	0.571	0.58	0.601	0.595
00:28:30	36.9	0.574	0.588	0.573	0.58	0.57	0.577	0.601	0.594
00:28:42	37	0.574	0.587	0.575	0.579	0.569	0.579	0.602	0.595
00:28:54	36.9	0.573	0.588	0.573	0.578	0.567	0.579	0.602	0.596
00:29:06	37	0.573	0.589	0.575	0.579	0.566	0.578	0.602	0.595
00:29:18	36.9	0.573	0.588	0.577	0.577	0.566	0.578	0.6	0.595
00:29:30	37	0.572	0.588	0.577	0.577	0.564	0.577	0.602	0.594
00:29:42	36.9	0.571	0.589	0.579	0.576	0.565	0.578	0.602	0.594
00:29:54	37	0.571	0.587	0.581	0.574	0.565	0.578	0.602	0.594
00:30:06	36.9	0.571	0.588	0.581	0.574	0.566	0.577	0.602	0.594
00:30:18	36.9	0.571	0.587	0.583	0.573	0.566	0.577	0.602	0.595
00:30:30	36.9	0.57	0.586	0.583	0.572	0.567	0.577	0.601	0.593
00:30:42	36.9	0.571	0.585	0.583	0.571	0.568	0.576	0.601	0.593
00:30:54	36.9	0.57	0.583	0.583	0.57	0.568	0.577	0.601	0.595
00:31:06	36.9	0.569	0.584	0.58	0.569	0.567	0.576	0.6	0.594
00:31:18	36.9	0.569	0.583	0.58	0.57	0.568	0.576	0.6	0.594
00:31:30	36.9	0.568	0.584	0.582	0.568	0.568	0.576	0.599	0.594
00:31:42	36.9	0.568	0.585	0.581	0.57	0.569	0.576	0.599	0.593
00:31:54	36.9	0.568	0.586	0.581	0.569	0.568	0.576	0.599	0.594
00:32:06	36.9	0.567	0.588	0.581	0.569	0.568	0.574	0.599	0.594
00:32:18	36.9	0.567	0.588	0.581	0.569	0.568	0.576	0.599	0.595
00:32:30	36.9	0.566	0.589	0.581	0.57	0.569	0.575	0.598	0.593
00:32:42	36.9	0.566	0.589	0.579	0.57	0.569	0.575	0.597	0.593
00:32:54	36.9	0.565	0.587	0.58	0.57	0.569	0.575	0.597	0.594
00:33:06	37	0.565	0.589	0.58	0.569	0.569	0.575	0.595	0.592
00:33:18	36.9	0.565	0.589	0.579	0.57	0.569	0.575	0.595	0.594
00:33:30	37	0.564	0.588	0.579	0.57	0.568	0.574	0.597	0.593
00:33:42	36.9	0.565	0.586	0.58	0.57	0.568	0.574	0.596	0.593
00:33:54	37	0.564	0.588	0.579	0.57	0.567	0.575	0.596	0.593
00:34:06	36.9	0.562	0.586	0.579	0.57	0.567	0.574	0.596	0.592
00:34:18	37	0.563	0.586	0.579	0.57	0.567	0.574	0.596	0.592
00:34:30	36.9	0.563	0.586	0.579	0.57	0.565	0.575	0.594	0.592
00:34:42	37	0.562	0.585	0.579	0.57	0.566	0.575	0.595	0.591
00:34:54	36.9	0.562	0.585	0.579	0.569	0.564	0.575	0.594	0.592
00:35:06	37	0.562	0.584	0.578	0.568	0.565	0.575	0.595	0.591
00:35:18	36.9	0.562	0.583	0.578	0.569	0.565	0.575	0.595	0.592
00:35:30	37	0.561	0.583	0.578	0.569	0.565	0.574	0.592	0.592
00:35:42	36.9	0.561	0.582	0.577	0.568	0.565	0.574	0.592	0.592
00:35:54	37	0.56	0.584	0.577	0.568	0.565	0.574	0.594	0.591
00:36:06	36.9	0.56	0.585	0.577	0.567	0.565	0.574	0.594	0.59
00:36:18	37	0.56	0.584	0.577	0.568	0.566	0.573	0.594	0.59
00:36:30	36.9	0.56	0.583	0.576	0.567	0.565	0.573	0.593	0.59
00:36:42	37	0.559	0.583	0.576	0.567	0.566	0.574	0.594	0.591
00:36:54	36.9	0.559	0.582	0.576	0.568	0.566	0.574	0.592	0.591
00:37:06	36.9	0.557	0.583	0.575	0.567	0.565	0.573	0.594	0.591
00:37:18	36.9	0.558	0.583	0.574	0.567	0.565	0.572	0.594	0.59
00:37:30	36.9	0.558	0.583	0.574	0.566	0.565	0.573	0.594	0.591
00:37:42	36.9	0.557	0.583	0.574	0.566	0.565	0.572	0.593	0.591
00:37:54	36.9	0.557	0.582	0.573	0.566	0.565	0.573	0.593	0.591
00:38:06	36.9	0.557	0.581	0.573	0.565	0.565	0.572	0.593	0.589
00:38:18	36.9	0.556	0.581	0.571	0.565	0.564	0.572	0.591	0.59
00:38:30	36.9	0.556	0.58	0.571	0.566	0.564	0.571	0.593	0.589
00:38:42	37	0.556	0.58	0.572	0.565	0.564	0.572	0.592	0.591
00:38:54	36.9	0.555	0.581	0.571	0.565	0.564	0.57	0.593	0.59
00:39:06	37	0.555	0.579	0.572	0.564	0.563	0.571	0.592	0.59
00:39:18	36.9	0.555	0.58	0.572	0.565	0.564	0.572	0.593	0.589
00:39:30	36.9	0.554	0.58	0.571	0.564	0.562	0.571	0.592	0.589
00:39:42	36.9	0.554	0.579	0.571	0.565	0.563	0.571	0.592	0.59
00:39:54	36.9	0.553	0.578	0.571	0.565	0.563	0.571	0.591	0.59
00:40:06	36.9	0.554	0.579	0.571	0.564	0.562	0.571	0.591	0.59
00:40:18	36.9	0.553	0.577	0.57	0.563	0.563	0.571	0.59	0.589
00:40:30	36.9	0.552	0.578	0.569	0.564	0.563	0.57	0.59	0.59
00:40:42	36.9	0.553	0.577	0.57	0.563	0.563	0.57	0.59	0.589
00:40:54	36.9	0.552	0.575	0.57	0.564	0.563	0.568	0.59	0.59
00:41:06	36.9	0.552	0.577	0.57	0.562	0.563	0.57	0.59	0.59
00:41:18	36.9	0.552	0.576	0.57	0.563	0.563	0.569	0.588	0.589
00:41:30	37	0.552	0.577	0.569	0.562	0.562	0.57	0.589	0.589
00:41:42	36.9	0.551	0.577	0.569	0.562	0.562	0.569	0.589	0.589
00:00:00	abs	2.55095	1.15461	1.80293	1.04514	0.792977	0.849014	1.42827	0.764959
00:00:00	umol	0.143542	0.0649698	0.101451	0.0588101	0.0446209	0.0477741	0.080369	0.0430443
00:00:00	final	0.100498	0.0219255	0.0584068	0.0157658	0.00157658	0.00472974	0.0373246	0
00:00:00
Replicate #2
		A340
Time		Acetate Concentration (mM)
(h:min:sec)	Temp (oC)	5	2.5	1.25	0.625	0.3125	0.15625	0.078125	0
00:00:00	36.9	0.605	0.605	0.612	0.586	0.587	0.604	0.582	0.588
00:00:12	36.9	0.605	0.605	0.614	0.589	0.592	0.606	0.581	0.588
00:00:24	36.9	0.606	0.604	0.613	0.59	0.595	0.606	0.581	0.587
00:00:36	36.9	0.607	0.605	0.613	0.59	0.595	0.606	0.581	0.588
00:00:48	36.9	0.607	0.605	0.613	0.589	0.595	0.606	0.581	0.587
00:01:00	36.9	0.607	0.604	0.612	0.59	0.594	0.607	0.58	0.588
00:01:12	36.9	0.607	0.605	0.613	0.59	0.596	0.607	0.58	0.587
00:01:24	36.9	0.607	0.605	0.613	0.59	0.595	0.606	0.58	0.588
00:01:36	36.9	0.608	0.605	0.612	0.59	0.595	0.607	0.581	0.587
00:01:48	36.9	0.607	0.605	0.613	0.591	0.595	0.607	0.582	0.587
00:02:00	36.9	0.608	0.604	0.613	0.59	0.595	0.606	0.58	0.588
00:02:12	36.9	0.607	0.604	0.612	0.589	0.594	0.607	0.581	0.588
00:02:24	36.9	0.606	0.605	0.613	0.59	0.595	0.605	0.582	0.586
00:02:36	37	0.607	0.602	0.613	0.591	0.595	0.607	0.582	0.587
00:02:48	36.9	0.607	0.604	0.613	0.589	0.595	0.607	0.582	0.586
00:03:00	36.9	0.606	0.604	0.613	0.59	0.595	0.607	0.582	0.587
00:03:12	36.9	0.607	0.603	0.611	0.59	0.595	0.606	0.58	0.586
00:03:24	36.9	0.605	0.603	0.612	0.591	0.594	0.607	0.582	0.587
00:03:36	36.9	0.605	0.603	0.61	0.591	0.594	0.606	0.581	0.586
00:03:48	36.9	0.606	0.603	0.61	0.591	0.594	0.605	0.582	0.587
00:04:00	36.9	0.604	0.601	0.612	0.59	0.595	0.606	0.58	0.587
00:04:12	36.9	0.605	0.604	0.61	0.59	0.594	0.607	0.582	0.587
00:04:24	36.9	0.604	0.603	0.612	0.589	0.593	0.606	0.58	0.587
00:04:36	36.9	0.604	0.601	0.612	0.59	0.594	0.606	0.582	0.585
00:04:48	36.9	0.604	0.603	0.61	0.589	0.595	0.606	0.582	0.584
00:05:00	36.9	0.604	0.602	0.611	0.59	0.595	0.606	0.582	0.586
00:05:12	36.9	0.603	0.601	0.611	0.589	0.594	0.606	0.582	0.586
00:05:24	37	0.603	0.602	0.61	0.59	0.594	0.606	0.581	0.584
00:05:36	36.9	0.603	0.602	0.611	0.589	0.594	0.605	0.581	0.585
00:05:48	37	0.602	0.602	0.611	0.59	0.594	0.605	0.58	0.586
00:06:00	36.9	0.603	0.602	0.61	0.588	0.594	0.605	0.581	0.584
00:06:12	37	0.602	0.6	0.608	0.589	0.593	0.605	0.579	0.584
00:06:24	36.9	0.602	0.6	0.61	0.587	0.594	0.605	0.581	0.584
00:06:36	37	0.602	0.601	0.61	0.589	0.594	0.605	0.581	0.585
00:06:48	36.9	0.601	0.601	0.61	0.587	0.594	0.605	0.581	0.585
00:07:00	37	0.601	0.601	0.61	0.588	0.594	0.604	0.58	0.585
00:07:12	36.9	0.601	0.6	0.61	0.587	0.594	0.605	0.58	0.583
00:07:24	36.9	0.6	0.599	0.61	0.588	0.594	0.603	0.579	0.584
00:07:36	36.9	0.601	0.6	0.608	0.589	0.593	0.605	0.58	0.584
00:07:48	36.9	0.6	0.599	0.609	0.587	0.593	0.604	0.579	0.583
00:08:00	36.9	0.599	0.599	0.61	0.588	0.593	0.604	0.58	0.582
00:08:12	36.9	0.599	0.599	0.607	0.587	0.594	0.604	0.58	0.584
00:08:24	36.9	0.599	0.599	0.607	0.587	0.593	0.603	0.578	0.583
00:08:36	36.9	0.598	0.599	0.609	0.588	0.593	0.604	0.58	0.584
00:08:48	36.9	0.599	0.6	0.607	0.588	0.592	0.604	0.579	0.583
00:09:00	36.9	0.598	0.599	0.606	0.588	0.591	0.604	0.579	0.584
00:09:12	36.9	0.598	0.597	0.607	0.587	0.593	0.603	0.579	0.583
00:09:24	37	0.598	0.599	0.606	0.586	0.593	0.603	0.577	0.583
00:09:36	36.9	0.597	0.599	0.608	0.588	0.592	0.604	0.578	0.582
00:09:48	37	0.596	0.599	0.608	0.587	0.591	0.603	0.579	0.581
00:10:00	36.9	0.597	0.598	0.608	0.587	0.592	0.603	0.578	0.583	2.5mM CoA added
00:14:18	36.9	0.6	0.603	0.605	0.588	0.592	0.603	0.576	0.582
00:14:30	36.9	0.603	0.604	0.605	0.588	0.592	0.605	0.579	0.584
00:14:42	36.9	0.603	0.604	0.605	0.589	0.593	0.604	0.578	0.586
00:14:54	36.9	0.604	0.605	0.605	0.589	0.593	0.605	0.578	0.586
00:15:06	37	0.605	0.603	0.606	0.588	0.592	0.604	0.578	0.589
00:15:18	36.9	0.605	0.603	0.606	0.589	0.594	0.603	0.578	0.589
00:15:30	36.9	0.606	0.605	0.605	0.589	0.593	0.604	0.578	0.59
00:15:42	36.9	0.607	0.605	0.605	0.59	0.595	0.603	0.578	0.59
00:15:54	37	0.607	0.604	0.607	0.591	0.595	0.604	0.579	0.589
00:16:06	36.9	0.608	0.605	0.608	0.59	0.596	0.604	0.579	0.59
00:16:18	36.9	0.608	0.604	0.609	0.59	0.597	0.604	0.579	0.59
00:16:30	36.9	0.608	0.603	0.609	0.591	0.597	0.604	0.577	0.587
00:16:42	36.9	0.608	0.602	0.608	0.593	0.596	0.605	0.579	0.589
00:16:54	36.9	0.609	0.602	0.611	0.593	0.598	0.605	0.58	0.588
00:17:06	37	0.609	0.603	0.611	0.595	0.597	0.605	0.58	0.589
00:17:18	36.9	0.609	0.603	0.611	0.595	0.598	0.605	0.58	0.588
00:17:30	36.9	0.608	0.603	0.611	0.596	0.598	0.606	0.58	0.589
00:17:42	36.9	0.608	0.603	0.612	0.597	0.598	0.607	0.579	0.589
00:17:54	36.9	0.608	0.603	0.61	0.596	0.598	0.608	0.581	0.589
00:18:06	36.9	0.608	0.602	0.612	0.597	0.597	0.609	0.582	0.588
00:18:18	37	0.607	0.601	0.611	0.597	0.598	0.609	0.582	0.588
00:18:30	36.9	0.607	0.601	0.611	0.597	0.598	0.609	0.582	0.586
00:18:42	37	0.606	0.602	0.611	0.597	0.597	0.608	0.583	0.588
00:18:54	36.9	0.606	0.6	0.61	0.597	0.598	0.608	0.583	0.588
00:19:06	37	0.606	0.601	0.609	0.597	0.599	0.609	0.581	0.587
00:19:18	36.9	0.606	0.599	0.61	0.596	0.597	0.609	0.582	0.588
00:19:30	37	0.606	0.6	0.611	0.597	0.599	0.61	0.583	0.589
00:19:42	36.9	0.605	0.599	0.611	0.596	0.599	0.609	0.583	0.588
00:19:54	37	0.605	0.597	0.608	0.595	0.598	0.61	0.583	0.588
00:20:06	36.9	0.604	0.598	0.61	0.595	0.597	0.61	0.583	0.587
00:20:18	36.9	0.603	0.597	0.61	0.596	0.598	0.609	0.583	0.587
00:20:30	36.9	0.603	0.597	0.608	0.595	0.597	0.609	0.582	0.588
00:20:42	36.9	0.602	0.598	0.609	0.594	0.597	0.609	0.582	0.587
00:20:54	36.9	0.601	0.598	0.606	0.594	0.597	0.609	0.582	0.588
00:21:06	36.9	0.601	0.598	0.609	0.595	0.595	0.608	0.58	0.587
00:21:18	36.9	0.6	0.597	0.608	0.595	0.595	0.61	0.581	0.587
00:21:30	36.9	0.6	0.597	0.608	0.593	0.593	0.609	0.581	0.589
00:21:42	36.9	0.599	0.596	0.606	0.592	0.593	0.61	0.581	0.587
00:21:54	36.9	0.599	0.597	0.608	0.592	0.592	0.61	0.58	0.587
00:22:06	36.9	0.598	0.596	0.608	0.593	0.593	0.61	0.582	0.589
00:22:18	36.9	0.598	0.596	0.606	0.593	0.593	0.61	0.581	0.588
00:22:30	36.9	0.597	0.596	0.608	0.594	0.592	0.61	0.581	0.588
00:22:42	36.9	0.597	0.595	0.607	0.593	0.593	0.61	0.581	0.588
00:22:54	36.9	0.597	0.593	0.607	0.593	0.593	0.607	0.581	0.586
00:23:06	36.9	0.596	0.594	0.608	0.593	0.593	0.61	0.581	0.587
00:23:18	36.9	0.595	0.595	0.607	0.592	0.592	0.609	0.58	0.584
00:23:30	36.9	0.596	0.594	0.608	0.592	0.591	0.609	0.58	0.585
00:23:42	36.9	0.594	0.594	0.607	0.592	0.592	0.609	0.579	0.585
00:23:54	37	0.594	0.593	0.608	0.59	0.592	0.609	0.58	0.583
00:24:06	36.9	0.594	0.592	0.607	0.591	0.592	0.608	0.58	0.584
00:24:18	36.9	0.593	0.592	0.606	0.591	0.592	0.609	0.579	0.582
00:24:30	36.9	0.592	0.593	0.608	0.591	0.591	0.608	0.579	0.583
00:24:42	37	0.591	0.593	0.608	0.591	0.591	0.608	0.579	0.582
00:24:54	36.9	0.591	0.592	0.608	0.59	0.591	0.607	0.578	0.581
00:25:06	36.9	0.591	0.59	0.606	0.59	0.591	0.608	0.578	0.581
00:25:18	36.9	0.59	0.592	0.607	0.589	0.59	0.607	0.577	0.58
00:25:30	36.9	0.589	0.592	0.608	0.591	0.59	0.607	0.578	0.581
00:25:42	36.9	0.589	0.592	0.607	0.59	0.59	0.607	0.577	0.58
00:25:54	37	0.588	0.59	0.607	0.59	0.589	0.607	0.575	0.58
00:26:06	36.9	0.589	0.591	0.606	0.591	0.589	0.607	0.576	0.577
00:26:18	36.9	0.588	0.591	0.604	0.591	0.588	0.605	0.576	0.579
00:26:30	36.9	0.588	0.591	0.606	0.592	0.588	0.605	0.575	0.579
00:26:42	36.9	0.586	0.589	0.603	0.591	0.588	0.604	0.575	0.578
00:26:54	36.9	0.587	0.59	0.605	0.591	0.589	0.604	0.574	0.579
00:27:06	37	0.586	0.59	0.605	0.593	0.59	0.602	0.574	0.579
00:27:18	36.9	0.586	0.589	0.604	0.591	0.589	0.603	0.573	0.579
00:27:30	37	0.586	0.59	0.603	0.594	0.589	0.603	0.574	0.58
00:27:42	36.9	0.585	0.589	0.603	0.592	0.588	0.603	0.572	0.578
00:27:54	37	0.584	0.589	0.602	0.592	0.59	0.601	0.574	0.58
00:28:06	36.9	0.584	0.587	0.6	0.592	0.589	0.602	0.573	0.578
00:28:18	37	0.583	0.588	0.602	0.592	0.59	0.603	0.573	0.579
00:28:30	36.9	0.583	0.589	0.599	0.591	0.59	0.602	0.573	0.578
00:28:42	37	0.583	0.587	0.601	0.591	0.59	0.602	0.572	0.578
00:28:54	36.9	0.582	0.586	0.601	0.59	0.59	0.601	0.572	0.578
00:29:06	37	0.582	0.588	0.6	0.59	0.59	0.601	0.573	0.578
00:29:18	36.9	0.582	0.587	0.6	0.59	0.591	0.602	0.572	0.577
00:29:30	37	0.582	0.587	0.6	0.589	0.59	0.601	0.572	0.576
00:29:42	36.9	0.581	0.586	0.6	0.589	0.589	0.601	0.572	0.577
00:29:54	37	0.58	0.587	0.6	0.589	0.59	0.601	0.571	0.577
00:30:06	36.9	0.579	0.586	0.599	0.59	0.59	0.6	0.57	0.577
00:30:18	36.9	0.579	0.587	0.598	0.59	0.589	0.601	0.571	0.577
00:30:30	36.9	0.578	0.585	0.6	0.59	0.588	0.601	0.572	0.576
00:30:42	36.9	0.579	0.586	0.6	0.59	0.59	0.601	0.572	0.577
00:30:54	36.9	0.579	0.586	0.6	0.589	0.59	0.601	0.571	0.578
00:31:06	36.9	0.578	0.584	0.6	0.589	0.589	0.6	0.573	0.577
00:31:18	36.9	0.578	0.585	0.6	0.587	0.588	0.599	0.571	0.577
00:31:30	36.9	0.577	0.584	0.599	0.589	0.59	0.601	0.572	0.577
00:31:42	36.9	0.577	0.585	0.598	0.588	0.59	0.6	0.572	0.575
00:31:54	36.9	0.576	0.585	0.599	0.588	0.589	0.6	0.572	0.577
00:32:06	36.9	0.576	0.583	0.598	0.588	0.589	0.6	0.571	0.575
00:32:18	36.9	0.575	0.584	0.599	0.588	0.588	0.6	0.572	0.576
00:32:30	36.9	0.575	0.584	0.597	0.588	0.588	0.6	0.571	0.576
00:32:42	36.9	0.575	0.584	0.596	0.587	0.589	0.599	0.57	0.576
00:32:54	36.9	0.575	0.583	0.596	0.587	0.588	0.599	0.57	0.576
00:33:06	37	0.574	0.582	0.596	0.587	0.589	0.599	0.571	0.576
00:33:18	36.9	0.574	0.582	0.595	0.587	0.588	0.599	0.569	0.575
00:33:30	37	0.573	0.583	0.596	0.586	0.588	0.598	0.57	0.574
00:33:42	36.9	0.573	0.581	0.597	0.586	0.588	0.597	0.571	0.574
00:33:54	37	0.573	0.581	0.595	0.585	0.587	0.599	0.568	0.574
00:34:06	36.9	0.572	0.58	0.594	0.585	0.587	0.598	0.569	0.575
00:34:18	37	0.572	0.58	0.595	0.586	0.586	0.598	0.569	0.575
00:34:30	36.9	0.572	0.581	0.596	0.586	0.587	0.598	0.569	0.573
00:34:42	37	0.571	0.58	0.596	0.585	0.587	0.598	0.569	0.574
00:34:54	36.9	0.572	0.579	0.596	0.585	0.586	0.598	0.568	0.573
00:35:06	37	0.571	0.58	0.596	0.584	0.585	0.598	0.569	0.573
00:35:18	36.9	0.57	0.579	0.595	0.584	0.585	0.598	0.568	0.574
00:35:30	37	0.57	0.58	0.594	0.583	0.585	0.598	0.567	0.574
00:35:42	36.9	0.57	0.58	0.594	0.583	0.585	0.596	0.568	0.573
00:35:54	37	0.569	0.58	0.594	0.584	0.584	0.598	0.569	0.574
00:36:06	36.9	0.569	0.579	0.595	0.584	0.585	0.597	0.569	0.573
00:36:18	37	0.569	0.58	0.593	0.584	0.584	0.597	0.568	0.573
00:36:30	36.9	0.569	0.579	0.594	0.584	0.585	0.597	0.568	0.572
00:36:42	37	0.569	0.578	0.594	0.583	0.584	0.598	0.568	0.572
00:36:54	36.9	0.568	0.579	0.592	0.584	0.584	0.597	0.568	0.573
00:37:06	36.9	0.569	0.577	0.592	0.582	0.583	0.597	0.568	0.572
00:37:18	36.9	0.568	0.579	0.592	0.583	0.583	0.596	0.568	0.572
00:37:30	36.9	0.568	0.578	0.593	0.581	0.584	0.597	0.568	0.572
00:37:42	36.9	0.567	0.578	0.592	0.583	0.583	0.596	0.567	0.572
00:37:54	36.9	0.567	0.578	0.59	0.582	0.582	0.597	0.567	0.572
00:38:06	36.9	0.567	0.578	0.591	0.582	0.583	0.596	0.567	0.571
00:38:18	36.9	0.567	0.576	0.591	0.582	0.583	0.595	0.567	0.57
00:38:30	36.9	0.566	0.577	0.591	0.582	0.582	0.596	0.567	0.57
00:38:42	37	0.565	0.577	0.59	0.582	0.583	0.594	0.566	0.57
00:38:54	36.9	0.566	0.577	0.59	0.582	0.583	0.596	0.566	0.571
00:39:06	37	0.565	0.576	0.591	0.581	0.582	0.595	0.566	0.571
00:39:18	36.9	0.565	0.576	0.591	0.58	0.583	0.596	0.567	0.571
00:39:30	36.9	0.563	0.574	0.589	0.579	0.581	0.595	0.566	0.569
00:39:42	36.9	0.564	0.576	0.59	0.581	0.582	0.595	0.566	0.57
00:39:54	36.9	0.563	0.575	0.591	0.581	0.582	0.595	0.565	0.57
00:40:06	36.9	0.563	0.576	0.59	0.58	0.582	0.594	0.566	0.569
00:40:18	36.9	0.563	0.575	0.59	0.579	0.582	0.594	0.566	0.57
00:40:30	36.9	0.562	0.573	0.59	0.579	0.58	0.594	0.565	0.57
00:40:42	36.9	0.562	0.574	0.587	0.578	0.581	0.594	0.565	0.57
00:40:54	36.9	0.561	0.574	0.589	0.579	0.582	0.594	0.566	0.569
00:41:06	36.9	0.561	0.574	0.589	0.579	0.582	0.594	0.565	0.568
00:41:18	36.9	0.561	0.574	0.589	0.579	0.58	0.592	0.565	0.569
00:41:30	37	0.56	0.573	0.587	0.579	0.581	0.594	0.565	0.569
00:41:42	36.9	0.561	0.573	0.589	0.579	0.58	0.593	0.565	0.569
00:00:00	abs	2.29618	1.58661	1.52145	1.42436	1.29926	0.893973	0.923294	1.14223
00:00:00	umol	0.129206	0.0892785	0.085612	0.080149	0.0731094	0.0503039	0.0519538	0.0642732
00:00:00	final	0.0649331	0.0250053	0.0213388	0.0158758	0.00883619	-0.0139692	-0.0123193	0
00:00:00
Replicate #3
		A340
Time		Acetate Concentration (mM)
(h:min:sec)	Temp (oC)	5	2.5	1.25	0.625	0.3125	0.15625	0.078125	0
00:00:00	36.9	0.58	0.582	0.578	0.585	0.584	0.601	0.605	0.602
00:00:12	36.9	0.58	0.582	0.578	0.587	0.584	0.602	0.606	0.601
00:00:24	36.9	0.581	0.582	0.579	0.588	0.584	0.602	0.606	0.603
00:00:36	36.9	0.581	0.582	0.579	0.587	0.583	0.602	0.604	0.603
00:00:48	36.9	0.582	0.58	0.579	0.587	0.584	0.601	0.606	0.603
00:01:00	36.9	0.583	0.582	0.58	0.588	0.585	0.602	0.604	0.603
00:01:12	36.9	0.582	0.581	0.579	0.587	0.584	0.602	0.606	0.603
00:01:24	36.9	0.583	0.581	0.579	0.587	0.584	0.6	0.606	0.602
00:01:36	36.9	0.582	0.583	0.579	0.588	0.584	0.602	0.606	0.603
00:01:48	36.9	0.582	0.582	0.579	0.588	0.583	0.603	0.606	0.603
00:02:00	36.9	0.582	0.582	0.579	0.588	0.584	0.602	0.606	0.601
00:02:12	36.9	0.582	0.582	0.579	0.588	0.584	0.602	0.604	0.602
00:02:24	36.9	0.582	0.582	0.578	0.587	0.584	0.601	0.606	0.603
00:02:36	37	0.582	0.582	0.579	0.588	0.582	0.602	0.606	0.601
00:02:48	36.9	0.581	0.582	0.579	0.588	0.584	0.602	0.606	0.6
00:03:00	36.9	0.582	0.583	0.578	0.587	0.584	0.602	0.606	0.6
00:03:12	36.9	0.581	0.582	0.579	0.588	0.583	0.602	0.606	0.601
00:03:24	36.9	0.581	0.582	0.579	0.588	0.583	0.602	0.606	0.601
00:03:36	36.9	0.581	0.582	0.578	0.587	0.583	0.601	0.605	0.601
00:03:48	36.9	0.581	0.582	0.577	0.588	0.583	0.602	0.606	0.602
00:04:00	36.9	0.579	0.582	0.578	0.587	0.584	0.602	0.606	0.6
00:04:12	36.9	0.58	0.582	0.577	0.586	0.583	0.6	0.606	0.601
00:04:24	36.9	0.579	0.582	0.579	0.586	0.583	0.602	0.605	0.601
00:04:36	36.9	0.58	0.582	0.578	0.587	0.583	0.602	0.605	0.601
00:04:48	36.9	0.579	0.579	0.578	0.586	0.583	0.601	0.605	0.6
00:05:00	36.9	0.578	0.581	0.578	0.586	0.581	0.601	0.605	0.601
00:05:12	36.9	0.579	0.581	0.577	0.586	0.582	0.601	0.605	0.6
00:05:24	37	0.578	0.58	0.575	0.586	0.582	0.6	0.604	0.599
00:05:36	36.9	0.578	0.581	0.577	0.586	0.582	0.6	0.605	0.598
00:05:48	37	0.578	0.581	0.575	0.586	0.581	0.601	0.605	0.599
00:06:00	36.9	0.578	0.579	0.576	0.586	0.582	0.6	0.604	0.6
00:06:12	37	0.577	0.58	0.575	0.587	0.582	0.599	0.603	0.6
00:06:24	36.9	0.577	0.579	0.576	0.585	0.581	0.6	0.603	0.598
00:06:36	37	0.577	0.579	0.576	0.586	0.582	0.6	0.602	0.598
00:06:48	36.9	0.577	0.58	0.576	0.586	0.581	0.599	0.604	0.598
00:07:00	37	0.577	0.579	0.576	0.586	0.581	0.6	0.604	0.599
00:07:12	36.9	0.576	0.578	0.576	0.586	0.581	0.6	0.603	0.597
00:07:24	36.9	0.576	0.579	0.574	0.585	0.581	0.599	0.602	0.598
00:07:36	36.9	0.576	0.579	0.576	0.584	0.58	0.6	0.603	0.597
00:07:48	36.9	0.576	0.578	0.575	0.584	0.581	0.599	0.602	0.598
00:08:00	36.9	0.575	0.579	0.575	0.585	0.58	0.6	0.602	0.598
00:08:12	36.9	0.575	0.577	0.575	0.585	0.581	0.599	0.602	0.598
00:08:24	36.9	0.575	0.578	0.575	0.584	0.58	0.599	0.603	0.598
00:08:36	36.9	0.576	0.578	0.573	0.585	0.581	0.599	0.603	0.596
00:08:48	36.9	0.575	0.577	0.573	0.585	0.579	0.598	0.602	0.597
00:09:00	36.9	0.575	0.578	0.573	0.584	0.579	0.599	0.602	0.598
00:09:12	36.9	0.575	0.576	0.575	0.584	0.58	0.598	0.6	0.597
00:09:24	37	0.574	0.578	0.575	0.583	0.58	0.598	0.602	0.597
00:09:36	36.9	0.574	0.577	0.575	0.584	0.58	0.597	0.602	0.597
00:09:48	37	0.574	0.577	0.572	0.584	0.578	0.596	0.602	0.596
00:10:00	36.9	0.574	0.576	0.574	0.583	0.579	0.597	0.601	0.596	2.5mM CoA added
00:14:18	36.9	0.569	0.574	0.572	0.581	0.575	0.594	0.596	0.593
00:14:30	36.9	0.571	0.575	0.572	0.581	0.577	0.595	0.597	0.594
00:14:42	36.9	0.57	0.576	0.571	0.581	0.576	0.595	0.598	0.596
00:14:54	36.9	0.57	0.575	0.572	0.581	0.576	0.594	0.597	0.596
00:15:06	37	0.57	0.577	0.573	0.581	0.577	0.594	0.596	0.597
00:15:18	36.9	0.569	0.579	0.572	0.582	0.577	0.595	0.598	0.599
00:15:30	36.9	0.569	0.58	0.572	0.581	0.576	0.595	0.598	0.601
00:15:42	36.9	0.569	0.582	0.572	0.581	0.576	0.595	0.599	0.6
00:15:54	37	0.569	0.585	0.574	0.581	0.576	0.595	0.6	0.601
00:16:06	36.9	0.569	0.588	0.575	0.583	0.578	0.596	0.601	0.601
00:16:18	36.9	0.569	0.589	0.575	0.582	0.578	0.596	0.6	0.601
00:16:30	36.9	0.568	0.589	0.575	0.583	0.578	0.597	0.601	0.6
00:16:42	36.9	0.57	0.589	0.576	0.582	0.579	0.597	0.601	0.6
00:16:54	36.9	0.57	0.587	0.576	0.583	0.578	0.598	0.602	0.599
00:17:06	37	0.57	0.586	0.576	0.582	0.58	0.599	0.602	0.6
00:17:18	36.9	0.571	0.587	0.575	0.583	0.579	0.599	0.602	0.6
00:17:30	36.9	0.572	0.586	0.575	0.583	0.58	0.599	0.6	0.599
00:17:42	36.9	0.573	0.585	0.575	0.584	0.579	0.6	0.601	0.6
00:17:54	36.9	0.574	0.586	0.577	0.584	0.581	0.599	0.602	0.6
00:18:06	36.9	0.574	0.585	0.576	0.583	0.581	0.599	0.601	0.598
00:18:18	37	0.576	0.583	0.577	0.582	0.581	0.599	0.601	0.598
00:18:30	36.9	0.576	0.584	0.576	0.583	0.58	0.6	0.602	0.597
00:18:42	37	0.575	0.585	0.578	0.582	0.581	0.6	0.601	0.598
00:18:54	36.9	0.575	0.583	0.576	0.584	0.581	0.6	0.6	0.599
00:19:06	37	0.576	0.583	0.576	0.584	0.582	0.6	0.601	0.599
00:19:18	36.9	0.576	0.583	0.578	0.583	0.582	0.6	0.602	0.599
00:19:30	37	0.576	0.583	0.577	0.584	0.582	0.601	0.602	0.598
00:19:42	36.9	0.575	0.584	0.577	0.584	0.582	0.6	0.6	0.598
00:19:54	37	0.575	0.585	0.579	0.584	0.582	0.599	0.601	0.599
00:20:06	36.9	0.574	0.584	0.579	0.585	0.582	0.6	0.601	0.599
00:20:18	36.9	0.575	0.584	0.58	0.585	0.581	0.6	0.6	0.597
00:20:30	36.9	0.575	0.583	0.579	0.585	0.582	0.6	0.601	0.597
00:20:42	36.9	0.575	0.584	0.579	0.585	0.581	0.599	0.601	0.598
00:20:54	36.9	0.575	0.582	0.579	0.585	0.582	0.598	0.601	0.599
00:21:06	36.9	0.575	0.584	0.577	0.584	0.581	0.599	0.6	0.598
00:21:18	36.9	0.576	0.582	0.577	0.586	0.581	0.598	0.601	0.598
00:21:30	36.9	0.576	0.583	0.579	0.586	0.581	0.599	0.601	0.598
00:21:42	36.9	0.575	0.583	0.579	0.586	0.581	0.599	0.6	0.598
00:21:54	36.9	0.576	0.583	0.58	0.586	0.581	0.599	0.6	0.598
00:22:06	36.9	0.576	0.581	0.58	0.587	0.579	0.598	0.599	0.597
00:22:18	36.9	0.575	0.582	0.579	0.586	0.58	0.599	0.6	0.597
00:22:30	36.9	0.576	0.582	0.58	0.586	0.58	0.598	0.601	0.597
00:22:42	36.9	0.575	0.581	0.579	0.587	0.58	0.599	0.6	0.599
00:22:54	36.9	0.575	0.58	0.579	0.585	0.581	0.6	0.6	0.599
00:23:06	36.9	0.575	0.579	0.579	0.586	0.581	0.601	0.601	0.6
00:23:18	36.9	0.575	0.58	0.579	0.586	0.581	0.601	0.601	0.6
00:23:30	36.9	0.575	0.579	0.58	0.586	0.58	0.601	0.601	0.602
00:23:42	36.9	0.574	0.579	0.579	0.587	0.582	0.601	0.601	0.602
00:23:54	37	0.574	0.578	0.58	0.585	0.583	0.6	0.601	0.601
00:24:06	36.9	0.574	0.577	0.578	0.587	0.582	0.601	0.601	0.601
00:24:18	36.9	0.574	0.578	0.579	0.586	0.583	0.601	0.602	0.599
00:24:30	36.9	0.575	0.576	0.58	0.586	0.582	0.6	0.602	0.601
00:24:42	37	0.574	0.576	0.578	0.586	0.584	0.6	0.601	0.602
00:24:54	36.9	0.575	0.575	0.578	0.585	0.583	0.6	0.602	0.602
00:25:06	36.9	0.574	0.575	0.579	0.584	0.584	0.6	0.602	0.601
00:25:18	36.9	0.574	0.574	0.58	0.585	0.584	0.599	0.602	0.6
00:25:30	36.9	0.574	0.572	0.58	0.586	0.585	0.599	0.601	0.601
00:25:42	36.9	0.574	0.573	0.58	0.586	0.585	0.599	0.601	0.6
00:25:54	37	0.574	0.572	0.579	0.587	0.586	0.599	0.601	0.601
00:26:06	36.9	0.574	0.571	0.578	0.587	0.585	0.598	0.601	0.599
00:26:18	36.9	0.573	0.571	0.579	0.588	0.585	0.598	0.601	0.6
00:26:30	36.9	0.573	0.572	0.58	0.587	0.585	0.598	0.601	0.599
00:26:42	36.9	0.573	0.571	0.579	0.587	0.585	0.598	0.601	0.599
00:26:54	36.9	0.573	0.571	0.579	0.587	0.586	0.598	0.601	0.598
00:27:06	37	0.573	0.569	0.577	0.587	0.586	0.597	0.601	0.597
00:27:18	36.9	0.573	0.568	0.579	0.586	0.586	0.597	0.599	0.597
00:27:30	37	0.572	0.57	0.577	0.586	0.585	0.597	0.599	0.597
00:27:42	36.9	0.571	0.569	0.579	0.587	0.585	0.597	0.599	0.595
00:27:54	37	0.571	0.57	0.579	0.586	0.586	0.597	0.6	0.597
00:28:06	36.9	0.57	0.569	0.578	0.585	0.585	0.596	0.6	0.596
00:28:18	37	0.57	0.568	0.578	0.586	0.585	0.596	0.599	0.597
00:28:30	36.9	0.569	0.569	0.578	0.585	0.585	0.595	0.599	0.596
00:28:42	37	0.569	0.567	0.576	0.585	0.584	0.595	0.598	0.595
00:28:54	36.9	0.568	0.568	0.579	0.583	0.583	0.595	0.597	0.595
00:29:06	37	0.568	0.568	0.578	0.583	0.584	0.595	0.599	0.595
00:29:18	36.9	0.567	0.568	0.577	0.583	0.583	0.595	0.599	0.595
00:29:30	37	0.568	0.567	0.578	0.584	0.584	0.595	0.599	0.594
00:29:42	36.9	0.567	0.568	0.578	0.583	0.582	0.593	0.598	0.593
00:29:54	37	0.567	0.566	0.578	0.582	0.582	0.595	0.598	0.593
00:30:06	36.9	0.567	0.567	0.576	0.582	0.583	0.594	0.598	0.594
00:30:18	36.9	0.566	0.567	0.576	0.583	0.581	0.595	0.596	0.593
00:30:30	36.9	0.566	0.566	0.578	0.583	0.58	0.594	0.598	0.593
00:30:42	36.9	0.565	0.566	0.576	0.583	0.58	0.593	0.597	0.593
00:30:54	36.9	0.564	0.566	0.579	0.581	0.581	0.592	0.597	0.593
00:31:06	36.9	0.563	0.566	0.577	0.582	0.581	0.591	0.596	0.591
00:31:18	36.9	0.563	0.564	0.578	0.582	0.58	0.592	0.594	0.593
00:31:30	36.9	0.562	0.565	0.578	0.581	0.579	0.592	0.596	0.591
00:31:42	36.9	0.561	0.565	0.578	0.583	0.58	0.591	0.596	0.59
00:31:54	36.9	0.562	0.566	0.577	0.583	0.579	0.592	0.596	0.59
00:32:06	36.9	0.561	0.565	0.576	0.584	0.578	0.591	0.595	0.591
00:32:18	36.9	0.56	0.563	0.576	0.585	0.578	0.592	0.595	0.591
00:32:30	36.9	0.56	0.563	0.573	0.585	0.578	0.592	0.594	0.589
00:32:42	36.9	0.559	0.564	0.573	0.585	0.578	0.592	0.594	0.589
00:32:54	36.9	0.557	0.562	0.572	0.584	0.577	0.592	0.592	0.589
00:33:06	37	0.557	0.564	0.574	0.583	0.577	0.592	0.592	0.59
00:33:18	36.9	0.557	0.564	0.572	0.584	0.577	0.592	0.594	0.59
00:33:30	37	0.556	0.563	0.572	0.583	0.577	0.592	0.593	0.59
00:33:42	36.9	0.556	0.563	0.573	0.582	0.576	0.591	0.593	0.589
00:33:54	37	0.556	0.563	0.573	0.584	0.576	0.589	0.593	0.589
00:34:06	36.9	0.554	0.563	0.572	0.584	0.575	0.591	0.593	0.588
00:34:18	37	0.555	0.561	0.573	0.584	0.576	0.591	0.593	0.588
00:34:30	36.9	0.555	0.561	0.572	0.582	0.574	0.591	0.593	0.588
00:34:42	37	0.554	0.56	0.572	0.583	0.575	0.591	0.592	0.588
00:34:54	36.9	0.554	0.561	0.571	0.581	0.575	0.59	0.592	0.587
00:35:06	37	0.553	0.561	0.572	0.582	0.575	0.59	0.593	0.587
00:35:18	36.9	0.553	0.561	0.571	0.581	0.575	0.59	0.592	0.589
00:35:30	37	0.553	0.561	0.571	0.581	0.574	0.589	0.592	0.588
00:35:42	36.9	0.553	0.56	0.571	0.58	0.575	0.589	0.592	0.587
00:35:54	37	0.552	0.56	0.57	0.581	0.573	0.589	0.59	0.588
00:36:06	36.9	0.552	0.558	0.571	0.581	0.574	0.588	0.591	0.587
00:36:18	37	0.551	0.56	0.569	0.58	0.573	0.588	0.591	0.588
00:36:30	36.9	0.551	0.558	0.57	0.581	0.574	0.587	0.591	0.588
00:36:42	37	0.551	0.559	0.57	0.579	0.574	0.588	0.591	0.587
00:36:54	36.9	0.551	0.559	0.569	0.579	0.574	0.588	0.592	0.588
00:37:06	36.9	0.549	0.559	0.57	0.578	0.573	0.587	0.591	0.587
00:37:18	36.9	0.55	0.558	0.568	0.578	0.573	0.587	0.591	0.586
00:37:30	36.9	0.549	0.557	0.569	0.579	0.573	0.588	0.591	0.587
00:37:42	36.9	0.549	0.559	0.569	0.577	0.571	0.587	0.591	0.588
00:37:54	36.9	0.548	0.558	0.567	0.576	0.571	0.587	0.591	0.588
00:38:06	36.9	0.547	0.558	0.567	0.577	0.571	0.587	0.59	0.588
00:38:18	36.9	0.548	0.557	0.568	0.578	0.571	0.586	0.59	0.588
00:38:30	36.9	0.546	0.558	0.566	0.576	0.571	0.587	0.59	0.588
00:38:42	37	0.546	0.555	0.565	0.578	0.571	0.586	0.59	0.588
00:38:54	36.9	0.546	0.556	0.566	0.577	0.571	0.587	0.589	0.587
00:39:06	37	0.545	0.557	0.567	0.576	0.57	0.587	0.589	0.587
00:39:18	36.9	0.545	0.556	0.567	0.577	0.571	0.585	0.589	0.587
00:39:30	36.9	0.545	0.555	0.566	0.576	0.57	0.586	0.588	0.587
00:39:42	36.9	0.544	0.556	0.567	0.576	0.57	0.586	0.589	0.585
00:39:54	36.9	0.544	0.554	0.567	0.576	0.57	0.586	0.588	0.586
00:40:06	36.9	0.544	0.554	0.565	0.575	0.569	0.585	0.588	0.585
00:40:18	36.9	0.543	0.555	0.566	0.576	0.57	0.584	0.588	0.586
00:40:30	36.9	0.543	0.555	0.565	0.574	0.569	0.585	0.588	0.585
00:40:42	36.9	0.543	0.554	0.565	0.574	0.57	0.585	0.586	0.586
00:40:54	36.9	0.542	0.552	0.564	0.574	0.569	0.585	0.588	0.585
00:41:06	36.9	0.542	0.554	0.565	0.574	0.569	0.585	0.587	0.585
00:41:18	36.9	0.542	0.553	0.564	0.574	0.569	0.584	0.587	0.585
00:41:30	37	0.541	0.554	0.563	0.573	0.569	0.585	0.586	0.584
00:41:42	36.9	0.541	0.553	0.562	0.572	0.568	0.585	0.587	0.583
00:00:00	abs	3.20048	1.72898	1.44935	1.00889	1.73696	1.34472	1.34472	1.41972
00:00:00	umol	0.180091	0.0972901	0.0815551	0.0567701	0.0977387	0.0756676	0.0756676	0.079888
00:00:00	final	0.100203	0.0174021	0.0016671	-0.0231179	0.0178507	-0.00422037	-0.00422037	0
00:00:00
00:00:00
00:00:00
00:00:00
00:00:00
00:00:00
00:00:00
00:00:00
00:00:00
00:00:00
00:00:00
00:00:00
00:00:00
00:00:00
00:00:00
00:00:00
00:00:00
00:00:00
00:00:00
00:00:00
00:00:00
00:00:00
00:00:00
00:00:00
00:00:00
00:00:00
00:00:00
00:00:00
00:00:00
00:00:00
00:00:00
00:00:00
00:00:00
00:00:00
00:00:00
00:00:00
00:00:00
00:00:00
00:00:00
00:00:00
00:00:00
00:00:00
00:00:00
00:00:00
00:00:00
00:00:00
00:00:00
00:00:00
00:00:00
00:00:00
00:00:00
00:00:00
00:00:00
00:00:00
00:00:00
00:00:00
00:00:00
00:00:00
00:00:00
00:00:00

## Sheet: K622A
Raw data of activity assays of the K622A mutant of atACS
Replicate #1
		A340
Time		Acetate Concentration (mM)
(h:min:sec)	Temp (oC)	5	2.5	1.25	0.625	0.3125	0.15625	0.078125	0
00:00:00	36.9	0.589	0.568	0.575	0.574	0.584	0.561	0.578	0.625
00:00:12	36.9	0.589	0.568	0.576	0.574	0.583	0.562	0.578	0.625
00:00:24	36.9	0.59	0.568	0.575	0.575	0.584	0.561	0.576	0.627
00:00:36	36.9	0.59	0.566	0.575	0.573	0.584	0.561	0.578	0.628
00:00:48	36.9	0.591	0.567	0.575	0.575	0.584	0.562	0.578	0.629
00:01:00	36.9	0.591	0.567	0.577	0.574	0.584	0.562	0.577	0.628
00:01:12	36.9	0.593	0.566	0.576	0.576	0.585	0.562	0.576	0.629
00:01:24	36.9	0.593	0.567	0.576	0.575	0.584	0.562	0.578	0.63
00:01:36	36.9	0.593	0.566	0.576	0.575	0.584	0.563	0.578	0.631
00:01:48	36.9	0.594	0.567	0.575	0.577	0.585	0.563	0.578	0.632
00:02:00	36.9	0.594	0.566	0.576	0.576	0.583	0.562	0.578	0.632
00:02:12	36.9	0.594	0.566	0.576	0.575	0.585	0.562	0.578	0.632
00:02:24	36.9	0.594	0.566	0.575	0.576	0.585	0.562	0.579	0.632
00:02:36	37	0.594	0.567	0.576	0.577	0.585	0.563	0.578	0.632
00:02:48	36.9	0.594	0.566	0.576	0.575	0.585	0.562	0.579	0.631
00:03:00	36.9	0.594	0.567	0.576	0.575	0.585	0.561	0.578	0.631
00:03:12	36.9	0.594	0.567	0.576	0.576	0.585	0.562	0.578	0.631
00:03:24	36.9	0.594	0.567	0.575	0.577	0.584	0.562	0.579	0.631
00:03:36	36.9	0.593	0.567	0.576	0.575	0.584	0.563	0.579	0.631
00:03:48	36.9	0.593	0.567	0.577	0.576	0.584	0.562	0.579	0.631
00:04:00	36.9	0.593	0.565	0.576	0.577	0.585	0.561	0.58	0.629
00:04:12	36.9	0.593	0.566	0.577	0.576	0.585	0.562	0.579	0.63
00:04:24	36.9	0.592	0.565	0.577	0.577	0.585	0.563	0.58	0.629
00:04:36	36.9	0.591	0.565	0.575	0.577	0.583	0.563	0.58	0.628
00:04:48	36.9	0.592	0.567	0.577	0.577	0.585	0.563	0.579	0.63
00:05:00	36.9	0.591	0.565	0.577	0.577	0.585	0.562	0.58	0.63
00:05:12	36.9	0.591	0.566	0.576	0.577	0.585	0.563	0.58	0.629
00:05:24	37	0.589	0.565	0.577	0.576	0.585	0.563	0.58	0.629
00:05:36	36.9	0.59	0.565	0.576	0.577	0.584	0.563	0.58	0.627
00:05:48	37	0.59	0.564	0.576	0.577	0.585	0.562	0.58	0.629
00:06:00	36.9	0.59	0.565	0.576	0.576	0.584	0.563	0.58	0.629
00:06:12	37	0.589	0.564	0.576	0.577	0.584	0.563	0.58	0.629
00:06:24	36.9	0.589	0.564	0.574	0.576	0.584	0.563	0.58	0.629
00:06:36	37	0.588	0.564	0.574	0.577	0.583	0.563	0.58	0.628
00:06:48	36.9	0.588	0.563	0.576	0.576	0.583	0.562	0.58	0.627
00:07:00	37	0.588	0.563	0.575	0.576	0.583	0.563	0.58	0.628
00:07:12	36.9	0.588	0.563	0.575	0.576	0.582	0.561	0.58	0.627
00:07:24	36.9	0.587	0.562	0.574	0.576	0.583	0.563	0.58	0.626
00:07:36	36.9	0.587	0.564	0.574	0.575	0.584	0.563	0.58	0.625
00:07:48	36.9	0.586	0.562	0.574	0.574	0.583	0.562	0.579	0.625
00:08:00	36.9	0.586	0.564	0.574	0.574	0.582	0.563	0.579	0.627
00:08:12	36.9	0.586	0.562	0.574	0.575	0.581	0.562	0.579	0.627
00:08:24	36.9	0.585	0.563	0.574	0.575	0.582	0.563	0.579	0.626
00:08:36	36.9	0.586	0.561	0.572	0.575	0.583	0.563	0.579	0.625
00:08:48	36.9	0.584	0.562	0.573	0.575	0.581	0.561	0.578	0.625
00:09:00	36.9	0.585	0.561	0.573	0.574	0.582	0.562	0.579	0.626
00:09:12	36.9	0.584	0.561	0.572	0.574	0.582	0.562	0.579	0.626
00:09:24	37	0.583	0.561	0.572	0.574	0.581	0.561	0.578	0.625
00:09:36	36.9	0.584	0.562	0.571	0.574	0.582	0.561	0.578	0.624
00:09:48	37	0.583	0.561	0.57	0.574	0.581	0.561	0.578	0.625
00:10:00	36.9	0.583	0.561	0.571	0.573	0.581	0.562	0.578	0.625	2.5mM CoA added
00:14:18	36.9	0.577	0.554	0.569	0.571	0.579	0.56	0.573	0.626
00:14:30	36.9	0.578	0.553	0.57	0.571	0.579	0.561	0.575	0.626
00:14:42	36.9	0.578	0.555	0.571	0.571	0.579	0.562	0.574	0.627
00:14:54	36.9	0.58	0.554	0.57	0.571	0.579	0.562	0.576	0.625
00:15:06	37	0.582	0.555	0.57	0.571	0.579	0.561	0.576	0.627
00:15:18	36.9	0.583	0.555	0.571	0.572	0.579	0.562	0.576	0.626
00:15:30	36.9	0.585	0.556	0.571	0.572	0.579	0.563	0.577	0.628
00:15:42	36.9	0.585	0.556	0.571	0.571	0.58	0.563	0.575	0.627
00:15:54	37	0.586	0.558	0.572	0.572	0.58	0.563	0.577	0.628
00:16:06	36.9	0.587	0.558	0.571	0.573	0.581	0.564	0.577	0.627
00:16:18	36.9	0.586	0.557	0.573	0.572	0.58	0.566	0.577	0.627
00:16:30	36.9	0.586	0.558	0.573	0.572	0.581	0.566	0.576	0.626
00:16:42	36.9	0.586	0.561	0.574	0.573	0.581	0.565	0.577	0.626
00:16:54	36.9	0.585	0.561	0.574	0.574	0.582	0.567	0.578	0.626
00:17:06	37	0.585	0.561	0.576	0.575	0.582	0.568	0.578	0.626
00:17:18	36.9	0.585	0.562	0.575	0.574	0.583	0.568	0.578	0.625
00:17:30	36.9	0.584	0.561	0.576	0.575	0.583	0.566	0.579	0.626
00:17:42	36.9	0.584	0.561	0.577	0.575	0.584	0.568	0.579	0.626
00:17:54	36.9	0.583	0.56	0.575	0.576	0.584	0.568	0.58	0.627
00:18:06	36.9	0.582	0.562	0.578	0.575	0.585	0.568	0.58	0.625
00:18:18	37	0.582	0.563	0.578	0.576	0.586	0.568	0.58	0.626
00:18:30	36.9	0.581	0.562	0.578	0.577	0.585	0.568	0.58	0.624
00:18:42	37	0.581	0.561	0.578	0.576	0.587	0.569	0.578	0.624
00:18:54	36.9	0.58	0.561	0.575	0.577	0.587	0.569	0.58	0.626
00:19:06	37	0.581	0.562	0.578	0.577	0.587	0.569	0.579	0.626
00:19:18	36.9	0.58	0.561	0.577	0.578	0.587	0.569	0.581	0.625
00:19:30	37	0.579	0.562	0.578	0.578	0.587	0.569	0.581	0.626
00:19:42	36.9	0.579	0.562	0.576	0.577	0.588	0.569	0.582	0.625
00:19:54	37	0.578	0.563	0.576	0.578	0.587	0.569	0.581	0.625
00:20:06	36.9	0.577	0.561	0.576	0.577	0.587	0.569	0.58	0.625
00:20:18	36.9	0.577	0.563	0.578	0.577	0.586	0.569	0.582	0.623
00:20:30	36.9	0.577	0.562	0.577	0.576	0.587	0.569	0.582	0.624
00:20:42	36.9	0.577	0.562	0.577	0.577	0.587	0.567	0.581	0.625
00:20:54	36.9	0.576	0.562	0.577	0.576	0.588	0.567	0.579	0.624
00:21:06	36.9	0.575	0.563	0.577	0.577	0.588	0.568	0.579	0.624
00:21:18	36.9	0.575	0.562	0.576	0.575	0.586	0.568	0.581	0.621
00:21:30	36.9	0.574	0.563	0.576	0.576	0.587	0.568	0.582	0.623
00:21:42	36.9	0.574	0.563	0.577	0.576	0.587	0.566	0.581	0.622
00:21:54	36.9	0.574	0.563	0.577	0.577	0.586	0.566	0.582	0.624
00:22:06	36.9	0.573	0.562	0.576	0.577	0.585	0.566	0.581	0.624
00:22:18	36.9	0.574	0.561	0.577	0.577	0.586	0.566	0.58	0.622
00:22:30	36.9	0.573	0.564	0.577	0.579	0.587	0.566	0.58	0.623
00:22:42	36.9	0.572	0.563	0.575	0.578	0.586	0.565	0.579	0.623
00:22:54	36.9	0.571	0.562	0.577	0.578	0.586	0.564	0.579	0.624
00:23:06	36.9	0.571	0.563	0.577	0.578	0.586	0.564	0.58	0.622
00:23:18	36.9	0.57	0.564	0.578	0.577	0.585	0.563	0.579	0.623
00:23:30	36.9	0.57	0.562	0.577	0.578	0.585	0.563	0.579	0.622
00:23:42	36.9	0.57	0.564	0.578	0.577	0.584	0.562	0.58	0.622
00:23:54	37	0.569	0.562	0.578	0.578	0.585	0.562	0.58	0.622
00:24:06	36.9	0.569	0.563	0.577	0.577	0.585	0.561	0.58	0.621
00:24:18	36.9	0.569	0.563	0.579	0.578	0.585	0.561	0.58	0.621
00:24:30	36.9	0.568	0.561	0.579	0.577	0.585	0.559	0.578	0.62
00:24:42	37	0.567	0.561	0.578	0.578	0.585	0.559	0.58	0.62
00:24:54	36.9	0.567	0.562	0.577	0.577	0.585	0.558	0.58	0.621
00:25:06	36.9	0.565	0.561	0.579	0.576	0.585	0.558	0.579	0.62
00:25:18	36.9	0.566	0.561	0.578	0.575	0.585	0.558	0.579	0.62
00:25:30	36.9	0.565	0.563	0.58	0.577	0.585	0.557	0.577	0.62
00:25:42	36.9	0.563	0.562	0.579	0.575	0.585	0.557	0.578	0.618
00:25:54	37	0.564	0.563	0.58	0.575	0.585	0.558	0.578	0.619
00:26:06	36.9	0.564	0.562	0.58	0.575	0.583	0.557	0.578	0.618
00:26:18	36.9	0.563	0.563	0.58	0.575	0.583	0.557	0.577	0.62
00:26:30	36.9	0.563	0.563	0.581	0.575	0.583	0.557	0.577	0.618
00:26:42	36.9	0.562	0.562	0.578	0.574	0.581	0.557	0.577	0.618
00:26:54	36.9	0.562	0.562	0.581	0.574	0.582	0.556	0.576	0.618
00:27:06	37	0.562	0.562	0.581	0.574	0.582	0.557	0.576	0.618
00:27:18	36.9	0.562	0.561	0.582	0.574	0.582	0.557	0.576	0.618
00:27:30	37	0.561	0.56	0.582	0.577	0.582	0.557	0.574	0.618
00:27:42	36.9	0.561	0.561	0.582	0.578	0.582	0.557	0.576	0.618
00:27:54	37	0.56	0.561	0.582	0.579	0.582	0.556	0.576	0.619
00:28:06	36.9	0.56	0.56	0.581	0.58	0.582	0.555	0.575	0.618
00:28:18	37	0.56	0.56	0.581	0.579	0.58	0.557	0.575	0.618
00:28:30	36.9	0.559	0.559	0.579	0.58	0.581	0.557	0.573	0.617
00:28:42	37	0.559	0.558	0.58	0.58	0.579	0.556	0.574	0.617
00:28:54	36.9	0.558	0.557	0.58	0.58	0.58	0.557	0.573	0.617
00:29:06	37	0.557	0.559	0.579	0.579	0.579	0.556	0.574	0.617
00:29:18	36.9	0.557	0.557	0.578	0.58	0.579	0.556	0.573	0.617
00:29:30	37	0.557	0.556	0.578	0.578	0.578	0.555	0.571	0.617
00:29:42	36.9	0.556	0.558	0.576	0.579	0.579	0.556	0.572	0.616
00:29:54	37	0.556	0.556	0.577	0.579	0.578	0.556	0.571	0.615
00:30:06	36.9	0.556	0.556	0.576	0.578	0.579	0.556	0.571	0.616
00:30:18	36.9	0.556	0.556	0.577	0.577	0.578	0.556	0.57	0.616
00:30:30	36.9	0.555	0.556	0.575	0.576	0.577	0.556	0.57	0.615
00:30:42	36.9	0.555	0.555	0.576	0.576	0.576	0.556	0.569	0.616
00:30:54	36.9	0.554	0.555	0.576	0.576	0.577	0.554	0.569	0.616
00:31:06	36.9	0.554	0.555	0.575	0.575	0.577	0.555	0.569	0.614
00:31:18	36.9	0.554	0.555	0.574	0.573	0.575	0.556	0.567	0.614
00:31:30	36.9	0.553	0.554	0.574	0.573	0.576	0.556	0.569	0.616
00:31:42	36.9	0.553	0.554	0.574	0.573	0.574	0.555	0.568	0.615
00:31:54	36.9	0.552	0.554	0.574	0.572	0.575	0.555	0.568	0.614
00:32:06	36.9	0.551	0.554	0.572	0.572	0.574	0.555	0.566	0.614
00:32:18	36.9	0.551	0.554	0.574	0.571	0.575	0.555	0.567	0.616
00:32:30	36.9	0.55	0.551	0.573	0.571	0.575	0.556	0.567	0.616
00:32:42	36.9	0.549	0.553	0.573	0.571	0.573	0.555	0.566	0.616
00:32:54	36.9	0.549	0.55	0.572	0.57	0.574	0.555	0.566	0.614
00:33:06	37	0.549	0.551	0.573	0.569	0.575	0.555	0.566	0.616
00:33:18	36.9	0.548	0.55	0.572	0.568	0.574	0.555	0.564	0.616
00:33:30	37	0.548	0.55	0.572	0.569	0.574	0.555	0.564	0.615
00:33:42	36.9	0.548	0.55	0.572	0.569	0.574	0.554	0.566	0.615
00:33:54	37	0.548	0.55	0.571	0.568	0.574	0.555	0.566	0.616
00:34:06	36.9	0.547	0.549	0.572	0.569	0.574	0.555	0.565	0.613
00:34:18	37	0.547	0.549	0.57	0.57	0.574	0.554	0.566	0.616
00:34:30	36.9	0.546	0.549	0.571	0.569	0.574	0.554	0.566	0.615
00:34:42	37	0.546	0.549	0.571	0.57	0.573	0.555	0.566	0.615
00:34:54	36.9	0.545	0.548	0.571	0.569	0.573	0.555	0.566	0.613
00:35:06	37	0.545	0.547	0.571	0.57	0.573	0.555	0.566	0.614
00:35:18	36.9	0.545	0.546	0.57	0.57	0.574	0.554	0.566	0.614
00:35:30	37	0.544	0.547	0.571	0.57	0.573	0.554	0.567	0.614
00:35:42	36.9	0.544	0.546	0.571	0.57	0.574	0.554	0.567	0.614
00:35:54	37	0.543	0.546	0.569	0.569	0.574	0.555	0.567	0.614
00:36:06	36.9	0.542	0.547	0.57	0.57	0.573	0.554	0.567	0.613
00:36:18	37	0.542	0.546	0.57	0.569	0.573	0.554	0.567	0.612
00:36:30	36.9	0.542	0.545	0.57	0.57	0.572	0.553	0.567	0.613
00:36:42	37	0.541	0.545	0.57	0.57	0.573	0.552	0.567	0.613
00:36:54	36.9	0.542	0.545	0.569	0.57	0.572	0.554	0.565	0.613
00:37:06	36.9	0.54	0.545	0.569	0.569	0.572	0.552	0.568	0.613
00:37:18	36.9	0.54	0.543	0.569	0.569	0.572	0.553	0.568	0.612
00:37:30	36.9	0.54	0.545	0.569	0.569	0.572	0.553	0.568	0.611
00:37:42	36.9	0.54	0.545	0.57	0.569	0.572	0.552	0.567	0.612
00:37:54	36.9	0.539	0.544	0.569	0.567	0.57	0.553	0.567	0.612
00:38:06	36.9	0.539	0.544	0.569	0.568	0.571	0.553	0.566	0.613
00:38:18	36.9	0.538	0.542	0.568	0.568	0.571	0.553	0.565	0.611
00:38:30	36.9	0.538	0.543	0.569	0.568	0.571	0.552	0.568	0.613
00:38:42	37	0.537	0.541	0.568	0.566	0.571	0.552	0.567	0.612
00:38:54	36.9	0.537	0.543	0.568	0.566	0.57	0.552	0.567	0.612
00:39:06	37	0.536	0.542	0.568	0.566	0.57	0.553	0.567	0.612
00:39:18	36.9	0.536	0.542	0.568	0.566	0.571	0.553	0.568	0.612
00:39:30	36.9	0.536	0.542	0.567	0.565	0.57	0.553	0.567	0.612
00:39:42	36.9	0.535	0.541	0.567	0.566	0.569	0.553	0.568	0.612
00:39:54	36.9	0.535	0.539	0.567	0.565	0.57	0.552	0.567	0.611
00:40:06	36.9	0.535	0.541	0.567	0.566	0.569	0.551	0.567	0.612
00:40:18	36.9	0.534	0.54	0.565	0.566	0.57	0.552	0.567	0.611
00:40:30	36.9	0.533	0.539	0.566	0.565	0.57	0.552	0.567	0.612
00:40:42	36.9	0.533	0.54	0.566	0.566	0.568	0.552	0.566	0.611
00:40:54	36.9	0.533	0.539	0.566	0.565	0.569	0.551	0.565	0.609
00:41:06	36.9	0.533	0.538	0.566	0.565	0.569	0.551	0.566	0.609
00:41:18	36.9	0.532	0.539	0.564	0.564	0.569	0.551	0.566	0.61
00:41:30	37	0.531	0.539	0.564	0.565	0.569	0.551	0.565	0.61
00:41:42	36.9	0.531	0.538	0.565	0.565	0.569	0.551	0.565	0.608
00:00:00	abs	3.00188	1.18944	0.458773	0.513629	0.914094	0.932686	0.909623	0.956934
00:00:00	umol	0.168916	0.0669301	0.0258152	0.028902	0.0514362	0.0524824	0.0511846	0.0538467
00:00:00	final	0.11507	0.0130834	-0.0280315	-0.0249448	-0.00241058	-0.00136439	-0.00266218	0
00:00:00
Replicate #2
		A340
Time		Acetate Concentration (mM)
(h:min:sec)	Temp (oC)	5	2.5	1.25	0.625	0.3125	0.15625	0.078125	0
00:00:00	36.9	0.626	0.608	0.614	0.612	0.617	0.547	0.625	0.621
00:00:12	36.9	0.626	0.607	0.614	0.611	0.616	0.547	0.627	0.62
00:00:24	36.9	0.626	0.607	0.614	0.612	0.616	0.547	0.626	0.623
00:00:36	36.9	0.628	0.608	0.615	0.611	0.616	0.547	0.627	0.624
00:00:48	36.9	0.627	0.606	0.614	0.61	0.616	0.546	0.627	0.624
00:01:00	36.9	0.628	0.606	0.615	0.611	0.616	0.547	0.624	0.625
00:01:12	36.9	0.627	0.606	0.613	0.611	0.617	0.547	0.626	0.626
00:01:24	36.9	0.627	0.606	0.615	0.611	0.616	0.547	0.626	0.626
00:01:36	36.9	0.629	0.607	0.615	0.611	0.616	0.547	0.626	0.625
00:01:48	36.9	0.628	0.607	0.614	0.611	0.615	0.546	0.625	0.627
00:02:00	36.9	0.628	0.607	0.615	0.611	0.617	0.546	0.627	0.625
00:02:12	36.9	0.628	0.606	0.614	0.61	0.615	0.546	0.627	0.627
00:02:24	36.9	0.627	0.606	0.615	0.609	0.616	0.546	0.628	0.627
00:02:36	37	0.626	0.605	0.614	0.609	0.614	0.547	0.625	0.627
00:02:48	36.9	0.627	0.606	0.614	0.611	0.616	0.546	0.627	0.626
00:03:00	36.9	0.626	0.605	0.614	0.61	0.616	0.546	0.627	0.625
00:03:12	36.9	0.627	0.607	0.614	0.61	0.616	0.545	0.627	0.626
00:03:24	36.9	0.626	0.607	0.613	0.611	0.615	0.547	0.627	0.626
00:03:36	36.9	0.626	0.605	0.614	0.61	0.616	0.546	0.627	0.624
00:03:48	36.9	0.625	0.607	0.613	0.609	0.616	0.547	0.627	0.623
00:04:00	36.9	0.626	0.606	0.614	0.609	0.616	0.546	0.627	0.623
00:04:12	36.9	0.625	0.607	0.615	0.61	0.617	0.547	0.627	0.624
00:04:24	36.9	0.625	0.606	0.615	0.609	0.615	0.546	0.627	0.625
00:04:36	36.9	0.625	0.605	0.615	0.61	0.615	0.547	0.627	0.624
00:04:48	36.9	0.625	0.606	0.614	0.609	0.617	0.547	0.627	0.623
00:05:00	36.9	0.624	0.605	0.614	0.609	0.617	0.547	0.626	0.623
00:05:12	36.9	0.623	0.605	0.613	0.61	0.617	0.546	0.625	0.622
00:05:24	37	0.623	0.606	0.615	0.611	0.617	0.547	0.627	0.622
00:05:36	36.9	0.623	0.605	0.615	0.61	0.617	0.547	0.626	0.621
00:05:48	37	0.622	0.606	0.615	0.61	0.617	0.547	0.626	0.623
00:06:00	36.9	0.623	0.605	0.615	0.61	0.616	0.546	0.626	0.622
00:06:12	37	0.622	0.605	0.614	0.611	0.615	0.546	0.626	0.623
00:06:24	36.9	0.621	0.604	0.613	0.61	0.616	0.546	0.625	0.621
00:06:36	37	0.621	0.603	0.613	0.609	0.616	0.546	0.624	0.621
00:06:48	36.9	0.62	0.604	0.614	0.61	0.617	0.546	0.625	0.622
00:07:00	37	0.62	0.603	0.614	0.611	0.616	0.546	0.624	0.622
00:07:12	36.9	0.62	0.604	0.614	0.611	0.617	0.546	0.624	0.621
00:07:24	36.9	0.62	0.605	0.614	0.61	0.614	0.545	0.624	0.621
00:07:36	36.9	0.62	0.604	0.614	0.609	0.616	0.546	0.624	0.621
00:07:48	36.9	0.619	0.604	0.613	0.61	0.616	0.545	0.622	0.62
00:08:00	36.9	0.62	0.604	0.614	0.611	0.616	0.546	0.623	0.619
00:08:12	36.9	0.619	0.604	0.613	0.611	0.616	0.545	0.623	0.621
00:08:24	36.9	0.617	0.601	0.613	0.609	0.615	0.546	0.623	0.619
00:08:36	36.9	0.618	0.603	0.613	0.61	0.616	0.545	0.621	0.619
00:08:48	36.9	0.617	0.603	0.613	0.61	0.616	0.545	0.622	0.62
00:09:00	36.9	0.617	0.603	0.613	0.609	0.615	0.545	0.622	0.62
00:09:12	36.9	0.617	0.602	0.613	0.609	0.614	0.544	0.622	0.62
00:09:24	37	0.617	0.603	0.613	0.61	0.614	0.545	0.621	0.618
00:09:36	36.9	0.616	0.601	0.612	0.608	0.615	0.545	0.62	0.619
00:09:48	37	0.616	0.602	0.613	0.608	0.613	0.545	0.621	0.618
00:10:00	36.9	0.616	0.602	0.612	0.609	0.614	0.544	0.621	0.619	2.5mM CoA added
00:14:18	36.9	0.608	0.596	0.606	0.606	0.608	0.542	0.614	0.613
00:14:30	36.9	0.608	0.596	0.607	0.607	0.607	0.544	0.614	0.614
00:14:42	36.9	0.608	0.595	0.607	0.607	0.608	0.544	0.613	0.614
00:14:54	36.9	0.608	0.594	0.607	0.606	0.608	0.544	0.615	0.612
00:15:06	37	0.608	0.594	0.606	0.607	0.608	0.544	0.613	0.612
00:15:18	36.9	0.608	0.594	0.606	0.607	0.607	0.542	0.615	0.612
00:15:30	36.9	0.609	0.594	0.606	0.607	0.608	0.543	0.615	0.61
00:15:42	36.9	0.609	0.592	0.608	0.607	0.608	0.543	0.615	0.611
00:15:54	37	0.609	0.592	0.606	0.608	0.607	0.544	0.614	0.61
00:16:06	36.9	0.609	0.594	0.608	0.608	0.608	0.544	0.615	0.609
00:16:18	36.9	0.61	0.592	0.609	0.607	0.608	0.545	0.614	0.608
00:16:30	36.9	0.609	0.593	0.61	0.609	0.608	0.545	0.615	0.609
00:16:42	36.9	0.608	0.591	0.61	0.609	0.609	0.545	0.616	0.608
00:16:54	36.9	0.609	0.591	0.61	0.611	0.609	0.544	0.616	0.609
00:17:06	37	0.609	0.592	0.611	0.611	0.61	0.546	0.616	0.608
00:17:18	36.9	0.609	0.592	0.612	0.61	0.609	0.546	0.617	0.61
00:17:30	36.9	0.61	0.592	0.613	0.611	0.61	0.546	0.617	0.611
00:17:42	36.9	0.61	0.591	0.612	0.612	0.611	0.547	0.618	0.61
00:17:54	36.9	0.611	0.592	0.612	0.612	0.61	0.547	0.618	0.611
00:18:06	36.9	0.612	0.592	0.613	0.612	0.613	0.548	0.619	0.612
00:18:18	37	0.614	0.592	0.611	0.611	0.613	0.548	0.618	0.613
00:18:30	36.9	0.614	0.591	0.613	0.611	0.613	0.549	0.619	0.613
00:18:42	37	0.614	0.592	0.613	0.612	0.614	0.549	0.618	0.613
00:18:54	36.9	0.614	0.591	0.613	0.612	0.614	0.549	0.618	0.614
00:19:06	37	0.614	0.59	0.613	0.612	0.614	0.549	0.618	0.614
00:19:18	36.9	0.614	0.591	0.613	0.612	0.614	0.55	0.617	0.614
00:19:30	37	0.615	0.59	0.612	0.611	0.613	0.55	0.617	0.615
00:19:42	36.9	0.613	0.59	0.613	0.61	0.614	0.55	0.617	0.615
00:19:54	37	0.614	0.589	0.612	0.61	0.612	0.55	0.617	0.616
00:20:06	36.9	0.614	0.591	0.613	0.612	0.613	0.55	0.616	0.615
00:20:18	36.9	0.613	0.591	0.613	0.611	0.613	0.55	0.616	0.615
00:20:30	36.9	0.614	0.59	0.611	0.611	0.612	0.55	0.616	0.615
00:20:42	36.9	0.613	0.591	0.612	0.612	0.612	0.55	0.614	0.615
00:20:54	36.9	0.612	0.592	0.611	0.612	0.613	0.549	0.615	0.615
00:21:06	36.9	0.613	0.591	0.611	0.612	0.613	0.549	0.613	0.615
00:21:18	36.9	0.613	0.592	0.613	0.611	0.613	0.55	0.614	0.615
00:21:30	36.9	0.612	0.593	0.611	0.612	0.613	0.549	0.615	0.614
00:21:42	36.9	0.613	0.593	0.613	0.61	0.613	0.55	0.615	0.614
00:21:54	36.9	0.613	0.594	0.612	0.613	0.613	0.55	0.615	0.613
00:22:06	36.9	0.612	0.592	0.613	0.612	0.612	0.55	0.615	0.614
00:22:18	36.9	0.612	0.594	0.613	0.612	0.612	0.55	0.615	0.613
00:22:30	36.9	0.613	0.595	0.613	0.613	0.613	0.55	0.615	0.615
00:22:42	36.9	0.612	0.595	0.612	0.611	0.613	0.55	0.614	0.616
00:22:54	36.9	0.611	0.595	0.613	0.611	0.611	0.55	0.614	0.617
00:23:06	36.9	0.612	0.596	0.61	0.613	0.611	0.55	0.613	0.616
00:23:18	36.9	0.61	0.595	0.613	0.611	0.614	0.549	0.614	0.617
00:23:30	36.9	0.612	0.595	0.613	0.612	0.612	0.549	0.615	0.617
00:23:42	36.9	0.611	0.596	0.613	0.613	0.613	0.547	0.615	0.617
00:23:54	37	0.61	0.595	0.614	0.612	0.612	0.547	0.614	0.617
00:24:06	36.9	0.612	0.595	0.614	0.614	0.613	0.547	0.616	0.617
00:24:18	36.9	0.612	0.595	0.613	0.613	0.613	0.546	0.615	0.618
00:24:30	36.9	0.612	0.594	0.615	0.614	0.613	0.545	0.615	0.619
00:24:42	37	0.611	0.595	0.615	0.613	0.612	0.545	0.615	0.619
00:24:54	36.9	0.61	0.593	0.615	0.613	0.613	0.544	0.617	0.618
00:25:06	36.9	0.61	0.594	0.615	0.613	0.613	0.543	0.617	0.618
00:25:18	36.9	0.61	0.594	0.615	0.615	0.613	0.543	0.617	0.618
00:25:30	36.9	0.609	0.594	0.615	0.615	0.613	0.543	0.617	0.618
00:25:42	36.9	0.609	0.593	0.615	0.615	0.612	0.542	0.617	0.618
00:25:54	37	0.609	0.591	0.615	0.615	0.612	0.543	0.616	0.619
00:26:06	36.9	0.609	0.592	0.615	0.614	0.612	0.54	0.616	0.619
00:26:18	36.9	0.607	0.591	0.613	0.616	0.612	0.542	0.616	0.619
00:26:30	36.9	0.607	0.591	0.613	0.616	0.612	0.542	0.614	0.617
00:26:42	36.9	0.604	0.591	0.612	0.614	0.611	0.541	0.616	0.619
00:26:54	36.9	0.605	0.591	0.613	0.615	0.612	0.541	0.617	0.618
00:27:06	37	0.604	0.591	0.615	0.615	0.612	0.54	0.617	0.618
00:27:18	36.9	0.603	0.592	0.615	0.616	0.613	0.539	0.617	0.618
00:27:30	37	0.602	0.591	0.615	0.615	0.613	0.54	0.617	0.617
00:27:42	36.9	0.601	0.594	0.612	0.614	0.613	0.54	0.617	0.616
00:27:54	37	0.599	0.595	0.614	0.615	0.614	0.54	0.618	0.615
00:28:06	36.9	0.599	0.597	0.613	0.614	0.614	0.539	0.617	0.615
00:28:18	37	0.599	0.598	0.614	0.615	0.614	0.539	0.617	0.615
00:28:30	36.9	0.596	0.598	0.612	0.613	0.614	0.538	0.615	0.614
00:28:42	37	0.596	0.598	0.614	0.615	0.613	0.539	0.617	0.613
00:28:54	36.9	0.595	0.598	0.615	0.615	0.615	0.537	0.616	0.613
00:29:06	37	0.593	0.598	0.615	0.614	0.616	0.538	0.616	0.612
00:29:18	36.9	0.593	0.598	0.616	0.613	0.617	0.538	0.615	0.611
00:29:30	37	0.593	0.597	0.616	0.614	0.616	0.538	0.616	0.611
00:29:42	36.9	0.592	0.597	0.616	0.612	0.616	0.538	0.615	0.611
00:29:54	37	0.592	0.596	0.616	0.612	0.616	0.537	0.613	0.611
00:30:06	36.9	0.592	0.596	0.616	0.613	0.616	0.537	0.615	0.611
00:30:18	36.9	0.591	0.595	0.616	0.613	0.615	0.537	0.612	0.609
00:30:30	36.9	0.591	0.597	0.615	0.612	0.616	0.537	0.614	0.609
00:30:42	36.9	0.59	0.597	0.616	0.612	0.615	0.538	0.613	0.61
00:30:54	36.9	0.591	0.598	0.614	0.612	0.616	0.537	0.613	0.61
00:31:06	36.9	0.589	0.598	0.615	0.611	0.616	0.537	0.612	0.61
00:31:18	36.9	0.589	0.598	0.615	0.609	0.615	0.537	0.611	0.611
00:31:30	36.9	0.589	0.596	0.615	0.61	0.615	0.537	0.61	0.611
00:31:42	36.9	0.589	0.597	0.616	0.61	0.615	0.537	0.611	0.611
00:31:54	36.9	0.588	0.597	0.615	0.61	0.613	0.538	0.611	0.612
00:32:06	36.9	0.586	0.596	0.615	0.609	0.614	0.537	0.611	0.611
00:32:18	36.9	0.587	0.596	0.614	0.609	0.613	0.538	0.608	0.611
00:32:30	36.9	0.585	0.597	0.615	0.61	0.613	0.538	0.609	0.61
00:32:42	36.9	0.586	0.597	0.615	0.609	0.611	0.537	0.608	0.612
00:32:54	36.9	0.586	0.596	0.614	0.609	0.613	0.537	0.609	0.612
00:33:06	37	0.585	0.597	0.615	0.608	0.612	0.537	0.608	0.611
00:33:18	36.9	0.586	0.597	0.615	0.608	0.612	0.536	0.607	0.611
00:33:30	37	0.585	0.597	0.613	0.608	0.61	0.537	0.607	0.61
00:33:42	36.9	0.584	0.596	0.615	0.608	0.61	0.536	0.606	0.611
00:33:54	37	0.585	0.596	0.614	0.607	0.611	0.537	0.607	0.611
00:34:06	36.9	0.583	0.594	0.613	0.608	0.609	0.536	0.606	0.609
00:34:18	37	0.583	0.595	0.612	0.608	0.61	0.537	0.606	0.611
00:34:30	36.9	0.583	0.593	0.612	0.606	0.609	0.536	0.605	0.61
00:34:42	37	0.582	0.593	0.609	0.606	0.61	0.535	0.604	0.61
00:34:54	36.9	0.582	0.592	0.611	0.608	0.61	0.535	0.605	0.61
00:35:06	37	0.581	0.592	0.611	0.608	0.61	0.537	0.606	0.61
00:35:18	36.9	0.581	0.591	0.61	0.606	0.61	0.536	0.605	0.61
00:35:30	37	0.58	0.591	0.609	0.607	0.61	0.537	0.603	0.61
00:35:42	36.9	0.58	0.591	0.608	0.607	0.61	0.536	0.606	0.61
00:35:54	37	0.579	0.59	0.608	0.606	0.609	0.537	0.605	0.608
00:36:06	36.9	0.579	0.59	0.609	0.605	0.609	0.536	0.605	0.607
00:36:18	37	0.579	0.59	0.608	0.606	0.609	0.535	0.605	0.607
00:36:30	36.9	0.578	0.588	0.607	0.604	0.609	0.536	0.604	0.609
00:36:42	37	0.577	0.589	0.606	0.605	0.609	0.536	0.605	0.609
00:36:54	36.9	0.577	0.589	0.606	0.604	0.609	0.536	0.605	0.609
00:37:06	36.9	0.576	0.586	0.606	0.603	0.608	0.536	0.605	0.608
00:37:18	36.9	0.577	0.587	0.606	0.604	0.608	0.536	0.604	0.608
00:37:30	36.9	0.577	0.585	0.603	0.604	0.608	0.536	0.605	0.608
00:37:42	36.9	0.576	0.587	0.604	0.604	0.608	0.536	0.605	0.608
00:37:54	36.9	0.576	0.586	0.605	0.604	0.607	0.536	0.604	0.608
00:38:06	36.9	0.575	0.586	0.605	0.603	0.607	0.535	0.605	0.609
00:38:18	36.9	0.574	0.584	0.604	0.603	0.606	0.535	0.605	0.608
00:38:30	36.9	0.574	0.586	0.604	0.603	0.607	0.535	0.605	0.606
00:38:42	37	0.574	0.585	0.603	0.603	0.606	0.535	0.604	0.608
00:38:54	36.9	0.574	0.585	0.603	0.602	0.606	0.535	0.604	0.607
00:39:06	37	0.574	0.584	0.604	0.602	0.605	0.535	0.605	0.607
00:39:18	36.9	0.574	0.585	0.601	0.602	0.605	0.535	0.604	0.607
00:39:30	36.9	0.572	0.584	0.603	0.602	0.606	0.535	0.604	0.607
00:39:42	36.9	0.572	0.584	0.603	0.602	0.605	0.535	0.604	0.607
00:39:54	36.9	0.572	0.582	0.603	0.602	0.605	0.535	0.604	0.606
00:40:06	36.9	0.571	0.581	0.602	0.602	0.605	0.533	0.603	0.606
00:40:18	36.9	0.571	0.582	0.602	0.602	0.604	0.534	0.603	0.606
00:40:30	36.9	0.57	0.583	0.602	0.601	0.603	0.533	0.603	0.606
00:40:42	36.9	0.57	0.583	0.602	0.601	0.604	0.534	0.602	0.606
00:40:54	36.9	0.569	0.582	0.601	0.601	0.604	0.534	0.603	0.604
00:41:06	36.9	0.569	0.582	0.6	0.6	0.605	0.534	0.602	0.606
00:41:18	36.9	0.569	0.581	0.599	0.6	0.604	0.533	0.602	0.605
00:41:30	37	0.569	0.581	0.599	0.6	0.604	0.534	0.6	0.605
00:41:42	36.9	0.569	0.579	0.599	0.6	0.603	0.533	0.602	0.605
00:00:00	abs	3.63573	1.04265	1.27336	1.46894	0.863114	0.665373	1.60861	1.10771
00:00:00	umol	0.204583	0.0586698	0.0716522	0.0826573	0.0485675	0.0374406	0.0905165	0.0623308
00:00:00	final	0.142252	-0.00366098	0.00932137	0.0203265	-0.0137633	-0.0248902	0.0281857	0
00:00:00
Replicate #3
		A340
Time		Acetate Concentration (mM)
(h:min:sec)	Temp (oC)	5	2.5	1.25	0.625	0.3125	0.15625	0.078125	0
00:00:00	36.9	0.624	0.633	0.619	0.623	0.62	0.654	0.627	0.621
00:00:12	36.9	0.623	0.633	0.62	0.624	0.622	0.653	0.63	0.62
00:00:24	36.9	0.624	0.633	0.62	0.624	0.622	0.655	0.627	0.619
00:00:36	36.9	0.624	0.634	0.619	0.624	0.621	0.655	0.629	0.62
00:00:48	36.9	0.624	0.634	0.621	0.624	0.622	0.654	0.63	0.62
00:01:00	36.9	0.624	0.634	0.621	0.625	0.621	0.654	0.629	0.62
00:01:12	36.9	0.624	0.632	0.621	0.623	0.623	0.656	0.629	0.621
00:01:24	36.9	0.624	0.632	0.62	0.623	0.621	0.655	0.63	0.62
00:01:36	36.9	0.624	0.633	0.619	0.625	0.621	0.655	0.63	0.62
00:01:48	36.9	0.624	0.633	0.621	0.625	0.623	0.656	0.63	0.619
00:02:00	36.9	0.624	0.633	0.62	0.625	0.623	0.654	0.629	0.618
00:02:12	36.9	0.624	0.632	0.621	0.624	0.622	0.654	0.629	0.62
00:02:24	36.9	0.623	0.633	0.622	0.625	0.622	0.655	0.63	0.619
00:02:36	37	0.623	0.632	0.621	0.625	0.622	0.655	0.629	0.618
00:02:48	36.9	0.624	0.633	0.622	0.624	0.621	0.655	0.629	0.617
00:03:00	36.9	0.624	0.633	0.621	0.625	0.621	0.655	0.629	0.619
00:03:12	36.9	0.624	0.633	0.62	0.623	0.622	0.655	0.629	0.619
00:03:24	36.9	0.623	0.632	0.621	0.624	0.621	0.655	0.629	0.618
00:03:36	36.9	0.623	0.631	0.62	0.624	0.621	0.654	0.629	0.618
00:03:48	36.9	0.623	0.632	0.621	0.625	0.622	0.654	0.629	0.619
00:04:00	36.9	0.622	0.632	0.621	0.624	0.622	0.654	0.628	0.617
00:04:12	36.9	0.622	0.633	0.621	0.623	0.622	0.655	0.629	0.616
00:04:24	36.9	0.622	0.632	0.622	0.625	0.621	0.654	0.627	0.617
00:04:36	36.9	0.622	0.632	0.622	0.624	0.621	0.654	0.629	0.618
00:04:48	36.9	0.621	0.633	0.622	0.625	0.622	0.652	0.629	0.618
00:05:00	36.9	0.621	0.633	0.62	0.624	0.621	0.654	0.628	0.617
00:05:12	36.9	0.62	0.63	0.62	0.623	0.621	0.653	0.628	0.617
00:05:24	37	0.62	0.631	0.618	0.624	0.62	0.652	0.627	0.617
00:05:36	36.9	0.62	0.632	0.621	0.623	0.621	0.652	0.628	0.616
00:05:48	37	0.62	0.632	0.621	0.624	0.621	0.654	0.628	0.615
00:06:00	36.9	0.62	0.631	0.62	0.623	0.62	0.653	0.628	0.617
00:06:12	37	0.618	0.631	0.618	0.624	0.621	0.654	0.627	0.617
00:06:24	36.9	0.619	0.631	0.619	0.623	0.62	0.654	0.627	0.615
00:06:36	37	0.619	0.631	0.619	0.623	0.62	0.653	0.627	0.616
00:06:48	36.9	0.619	0.631	0.619	0.623	0.62	0.654	0.627	0.615
00:07:00	37	0.618	0.631	0.618	0.622	0.62	0.654	0.627	0.615
00:07:12	36.9	0.618	0.63	0.618	0.623	0.62	0.654	0.626	0.616
00:07:24	36.9	0.617	0.631	0.619	0.622	0.62	0.652	0.626	0.615
00:07:36	36.9	0.618	0.629	0.619	0.623	0.62	0.654	0.626	0.613
00:07:48	36.9	0.618	0.63	0.618	0.623	0.619	0.652	0.626	0.615
00:08:00	36.9	0.618	0.629	0.619	0.622	0.62	0.653	0.626	0.614
00:08:12	36.9	0.617	0.629	0.616	0.622	0.62	0.654	0.626	0.614
00:08:24	36.9	0.617	0.63	0.618	0.622	0.619	0.653	0.625	0.615
00:08:36	36.9	0.615	0.628	0.618	0.622	0.62	0.654	0.626	0.614
00:08:48	36.9	0.615	0.629	0.618	0.622	0.618	0.652	0.625	0.613
00:09:00	36.9	0.616	0.628	0.618	0.621	0.619	0.653	0.626	0.613
00:09:12	36.9	0.615	0.628	0.618	0.62	0.619	0.653	0.625	0.613
00:09:24	37	0.614	0.629	0.616	0.622	0.619	0.653	0.625	0.612
00:09:36	36.9	0.614	0.628	0.617	0.62	0.619	0.652	0.625	0.614
00:09:48	37	0.614	0.626	0.617	0.621	0.619	0.652	0.625	0.613
00:10:00	36.9	0.614	0.628	0.617	0.621	0.619	0.652	0.624	0.612	2.5mM CoA added
00:14:18	36.9	0.612	0.621	0.615	0.618	0.616	0.647	0.62	0.612
00:14:30	36.9	0.613	0.623	0.614	0.618	0.616	0.646	0.622	0.612
00:14:42	36.9	0.613	0.621	0.614	0.619	0.615	0.648	0.619	0.611
00:14:54	36.9	0.612	0.621	0.615	0.618	0.617	0.648	0.62	0.612
00:15:06	37	0.611	0.622	0.614	0.619	0.616	0.648	0.621	0.614
00:15:18	36.9	0.611	0.623	0.614	0.618	0.617	0.648	0.621	0.614
00:15:30	36.9	0.611	0.621	0.615	0.619	0.616	0.647	0.622	0.616
00:15:42	36.9	0.611	0.621	0.615	0.62	0.616	0.649	0.621	0.616
00:15:54	37	0.61	0.622	0.616	0.621	0.617	0.648	0.62	0.616
00:16:06	36.9	0.61	0.624	0.618	0.621	0.618	0.649	0.623	0.617
00:16:18	36.9	0.611	0.624	0.619	0.622	0.619	0.651	0.623	0.617
00:16:30	36.9	0.61	0.623	0.62	0.624	0.619	0.653	0.622	0.617
00:16:42	36.9	0.61	0.625	0.623	0.624	0.619	0.652	0.625	0.616
00:16:54	36.9	0.61	0.625	0.622	0.625	0.619	0.654	0.624	0.615
00:17:06	37	0.609	0.624	0.623	0.626	0.62	0.653	0.625	0.616
00:17:18	36.9	0.609	0.625	0.624	0.627	0.621	0.654	0.626	0.616
00:17:30	36.9	0.61	0.625	0.624	0.626	0.621	0.653	0.626	0.616
00:17:42	36.9	0.608	0.627	0.621	0.626	0.62	0.653	0.625	0.615
00:17:54	36.9	0.609	0.627	0.621	0.627	0.621	0.652	0.626	0.615
00:18:06	36.9	0.609	0.628	0.623	0.626	0.621	0.653	0.626	0.616
00:18:18	37	0.609	0.628	0.622	0.626	0.622	0.652	0.625	0.616
00:18:30	36.9	0.609	0.628	0.622	0.627	0.622	0.652	0.626	0.615
00:18:42	37	0.609	0.627	0.621	0.627	0.62	0.652	0.623	0.615
00:18:54	36.9	0.609	0.627	0.621	0.627	0.622	0.652	0.625	0.615
00:19:06	37	0.609	0.628	0.62	0.627	0.622	0.653	0.626	0.615
00:19:18	36.9	0.61	0.628	0.621	0.626	0.622	0.652	0.625	0.613
00:19:30	37	0.609	0.627	0.622	0.626	0.622	0.653	0.626	0.615
00:19:42	36.9	0.609	0.628	0.622	0.625	0.622	0.652	0.625	0.615
00:19:54	37	0.611	0.628	0.622	0.626	0.622	0.654	0.623	0.615
00:20:06	36.9	0.611	0.627	0.62	0.626	0.623	0.652	0.625	0.615
00:20:18	36.9	0.61	0.628	0.622	0.626	0.62	0.653	0.625	0.613
00:20:30	36.9	0.611	0.627	0.622	0.625	0.62	0.654	0.625	0.615
00:20:42	36.9	0.61	0.627	0.621	0.626	0.62	0.654	0.625	0.614
00:20:54	36.9	0.611	0.628	0.619	0.625	0.621	0.653	0.625	0.615
00:21:06	36.9	0.611	0.628	0.621	0.625	0.621	0.655	0.623	0.615
00:21:18	36.9	0.611	0.627	0.62	0.625	0.621	0.653	0.626	0.615
00:21:30	36.9	0.61	0.628	0.618	0.624	0.621	0.654	0.626	0.614
00:21:42	36.9	0.611	0.627	0.62	0.625	0.621	0.653	0.626	0.615
00:21:54	36.9	0.609	0.629	0.62	0.624	0.62	0.655	0.626	0.615
00:22:06	36.9	0.609	0.629	0.62	0.624	0.621	0.655	0.624	0.614
00:22:18	36.9	0.61	0.627	0.62	0.625	0.621	0.654	0.625	0.614
00:22:30	36.9	0.609	0.629	0.62	0.624	0.62	0.655	0.626	0.616
00:22:42	36.9	0.61	0.629	0.619	0.623	0.621	0.654	0.626	0.614
00:22:54	36.9	0.61	0.627	0.619	0.624	0.621	0.653	0.624	0.616
00:23:06	36.9	0.609	0.629	0.618	0.623	0.62	0.654	0.625	0.615
00:23:18	36.9	0.608	0.629	0.618	0.623	0.621	0.653	0.625	0.616
00:23:30	36.9	0.608	0.628	0.618	0.623	0.622	0.653	0.626	0.616
00:23:42	36.9	0.607	0.629	0.617	0.624	0.622	0.652	0.626	0.617
00:23:54	37	0.607	0.629	0.617	0.623	0.621	0.652	0.626	0.618
00:24:06	36.9	0.606	0.626	0.615	0.623	0.62	0.652	0.626	0.618
00:24:18	36.9	0.605	0.628	0.617	0.623	0.621	0.65	0.627	0.617
00:24:30	36.9	0.606	0.628	0.616	0.623	0.621	0.65	0.626	0.617
00:24:42	37	0.606	0.627	0.616	0.622	0.62	0.65	0.625	0.617
00:24:54	36.9	0.605	0.628	0.615	0.623	0.62	0.648	0.626	0.617
00:25:06	36.9	0.604	0.627	0.614	0.622	0.62	0.648	0.625	0.617
00:25:18	36.9	0.603	0.625	0.612	0.622	0.618	0.646	0.625	0.616
00:25:30	36.9	0.603	0.626	0.614	0.621	0.619	0.647	0.626	0.616
00:25:42	36.9	0.603	0.626	0.613	0.621	0.618	0.646	0.626	0.615
00:25:54	37	0.602	0.624	0.613	0.621	0.618	0.647	0.627	0.615
00:26:06	36.9	0.602	0.625	0.612	0.621	0.617	0.647	0.627	0.616
00:26:18	36.9	0.602	0.625	0.61	0.621	0.616	0.646	0.628	0.616
00:26:30	36.9	0.602	0.622	0.613	0.62	0.615	0.647	0.627	0.615
00:26:42	36.9	0.6	0.623	0.612	0.621	0.616	0.645	0.626	0.614
00:26:54	36.9	0.601	0.624	0.612	0.62	0.615	0.645	0.628	0.615
00:27:06	37	0.6	0.623	0.612	0.62	0.615	0.646	0.628	0.616
00:27:18	36.9	0.6	0.621	0.613	0.62	0.614	0.645	0.628	0.614
00:27:30	37	0.6	0.621	0.612	0.62	0.615	0.644	0.627	0.614
00:27:42	36.9	0.598	0.619	0.612	0.62	0.614	0.645	0.627	0.614
00:27:54	37	0.599	0.62	0.612	0.62	0.614	0.645	0.627	0.612
00:28:06	36.9	0.598	0.62	0.611	0.618	0.614	0.644	0.624	0.612
00:28:18	37	0.597	0.62	0.611	0.619	0.613	0.644	0.626	0.613
00:28:30	36.9	0.597	0.619	0.611	0.618	0.613	0.644	0.624	0.611
00:28:42	37	0.597	0.619	0.611	0.619	0.612	0.644	0.624	0.611
00:28:54	36.9	0.596	0.617	0.611	0.619	0.612	0.643	0.624	0.612
00:29:06	37	0.596	0.619	0.609	0.619	0.611	0.643	0.623	0.609
00:29:18	36.9	0.595	0.617	0.609	0.618	0.611	0.643	0.623	0.611
00:29:30	37	0.594	0.617	0.61	0.618	0.611	0.643	0.623	0.611
00:29:42	36.9	0.594	0.617	0.61	0.617	0.61	0.643	0.622	0.609
00:29:54	37	0.593	0.617	0.61	0.618	0.61	0.644	0.622	0.609
00:30:06	36.9	0.593	0.617	0.608	0.617	0.609	0.643	0.622	0.609
00:30:18	36.9	0.593	0.616	0.608	0.618	0.609	0.643	0.622	0.607
00:30:30	36.9	0.593	0.616	0.609	0.617	0.609	0.642	0.622	0.608
00:30:42	36.9	0.592	0.616	0.609	0.617	0.608	0.642	0.621	0.606
00:30:54	36.9	0.592	0.616	0.608	0.617	0.609	0.642	0.621	0.607
00:31:06	36.9	0.591	0.614	0.607	0.616	0.607	0.641	0.622	0.608
00:31:18	36.9	0.59	0.616	0.609	0.617	0.608	0.642	0.619	0.606
00:31:30	36.9	0.591	0.615	0.609	0.616	0.608	0.641	0.62	0.608
00:31:42	36.9	0.59	0.614	0.608	0.616	0.607	0.642	0.62	0.608
00:31:54	36.9	0.589	0.615	0.608	0.616	0.607	0.642	0.62	0.608
00:32:06	36.9	0.589	0.615	0.607	0.614	0.607	0.64	0.617	0.609
00:32:18	36.9	0.589	0.615	0.606	0.616	0.607	0.641	0.619	0.609
00:32:30	36.9	0.588	0.614	0.605	0.614	0.605	0.642	0.62	0.608
00:32:42	36.9	0.588	0.615	0.605	0.614	0.605	0.642	0.619	0.607
00:32:54	36.9	0.586	0.612	0.604	0.614	0.606	0.641	0.618	0.607
00:33:06	37	0.587	0.613	0.606	0.614	0.605	0.641	0.619	0.608
00:33:18	36.9	0.586	0.612	0.605	0.613	0.606	0.64	0.617	0.608
00:33:30	37	0.586	0.611	0.606	0.613	0.604	0.64	0.619	0.607
00:33:42	36.9	0.585	0.613	0.607	0.613	0.606	0.64	0.618	0.607
00:33:54	37	0.586	0.61	0.604	0.614	0.605	0.64	0.616	0.607
00:34:06	36.9	0.584	0.612	0.605	0.613	0.605	0.64	0.617	0.608
00:34:18	37	0.585	0.611	0.606	0.613	0.604	0.64	0.618	0.606
00:34:30	36.9	0.585	0.611	0.605	0.613	0.604	0.64	0.615	0.607
00:34:42	37	0.584	0.61	0.605	0.613	0.605	0.639	0.617	0.606
00:34:54	36.9	0.584	0.61	0.605	0.612	0.605	0.639	0.617	0.606
00:35:06	37	0.584	0.61	0.605	0.613	0.603	0.64	0.617	0.606
00:35:18	36.9	0.583	0.61	0.604	0.613	0.604	0.639	0.616	0.606
00:35:30	37	0.583	0.608	0.602	0.613	0.603	0.64	0.616	0.607
00:35:42	36.9	0.582	0.608	0.604	0.612	0.604	0.638	0.616	0.606
00:35:54	37	0.582	0.608	0.602	0.612	0.604	0.639	0.616	0.605
00:36:06	36.9	0.582	0.609	0.603	0.611	0.604	0.637	0.616	0.606
00:36:18	37	0.582	0.609	0.603	0.611	0.604	0.638	0.615	0.605
00:36:30	36.9	0.581	0.609	0.604	0.611	0.604	0.638	0.614	0.605
00:36:42	37	0.581	0.609	0.603	0.611	0.604	0.638	0.615	0.606
00:36:54	36.9	0.581	0.607	0.603	0.611	0.604	0.637	0.615	0.604
00:37:06	36.9	0.58	0.608	0.603	0.61	0.604	0.637	0.615	0.604
00:37:18	36.9	0.58	0.608	0.602	0.611	0.603	0.637	0.615	0.606
00:37:30	36.9	0.579	0.607	0.602	0.611	0.603	0.638	0.614	0.604
00:37:42	36.9	0.578	0.607	0.602	0.61	0.602	0.636	0.614	0.606
00:37:54	36.9	0.579	0.607	0.601	0.609	0.602	0.637	0.614	0.604
00:38:06	36.9	0.578	0.606	0.599	0.61	0.603	0.637	0.612	0.605
00:38:18	36.9	0.577	0.606	0.6	0.609	0.603	0.637	0.613	0.604
00:38:30	36.9	0.577	0.606	0.599	0.609	0.601	0.636	0.613	0.604
00:38:42	37	0.576	0.605	0.601	0.609	0.602	0.636	0.613	0.604
00:38:54	36.9	0.576	0.606	0.601	0.609	0.602	0.637	0.612	0.603
00:39:06	37	0.576	0.605	0.601	0.609	0.602	0.636	0.613	0.604
00:39:18	36.9	0.576	0.604	0.599	0.609	0.603	0.636	0.613	0.604
00:39:30	36.9	0.575	0.605	0.601	0.608	0.601	0.636	0.612	0.603
00:39:42	36.9	0.576	0.605	0.6	0.608	0.603	0.635	0.611	0.604
00:39:54	36.9	0.575	0.604	0.599	0.608	0.602	0.636	0.612	0.603
00:40:06	36.9	0.575	0.603	0.599	0.608	0.602	0.635	0.612	0.604
00:40:18	36.9	0.574	0.602	0.599	0.608	0.602	0.636	0.611	0.603
00:40:30	36.9	0.573	0.603	0.599	0.608	0.602	0.634	0.611	0.602
00:40:42	36.9	0.573	0.603	0.598	0.608	0.602	0.634	0.61	0.603
00:40:54	36.9	0.573	0.603	0.597	0.608	0.6	0.635	0.61	0.602
00:41:06	36.9	0.573	0.601	0.599	0.606	0.602	0.633	0.61	0.602
00:41:18	36.9	0.572	0.603	0.597	0.606	0.601	0.634	0.61	0.603
00:41:30	37	0.571	0.602	0.598	0.607	0.601	0.634	0.611	0.602
00:41:42	36.9	0.572	0.6	0.598	0.607	0.601	0.633	0.611	0.602
00:00:00	abs	2.8609	2.07732	1.4023	1.36775	1.63026	1.11725	1.61835	1.2148
00:00:00	umol	0.160983	0.116891	0.0789077	0.0769636	0.0917349	0.062868	0.0910648	0.0683567
00:00:00	final	0.0926267	0.0485343	0.0105509	0.0086069	0.0233782	-0.0054887	0.022708	0
00:00:00

## Sheet: K622AcK
Raw data of activity assays of the K622AcK mutant of atACS
Replicate #1
		A340
Time		Acetate Concentration (mM)
(h:min:sec)	Temp (oC)	5	2.5	1.25	0.625	0.3125	0.15625	0.078125	0
00:00:00	36.9	0.535	0.566	0.539	0.532	0.542	0.555	0.582	0.647
00:00:12	36.9	0.54	0.569	0.545	0.535	0.547	0.559	0.586	0.648
00:00:24	36.9	0.54	0.57	0.546	0.537	0.548	0.56	0.585	0.646
00:00:36	37	0.538	0.569	0.544	0.537	0.548	0.561	0.584	0.648
00:00:48	36.9	0.539	0.571	0.545	0.537	0.547	0.561	0.585	0.647
00:01:00	36.9	0.539	0.57	0.544	0.538	0.548	0.56	0.583	0.646
00:01:12	36.9	0.539	0.57	0.544	0.538	0.547	0.561	0.583	0.646
00:01:24	36.9	0.539	0.572	0.543	0.539	0.547	0.561	0.583	0.645
00:01:36	36.9	0.538	0.572	0.543	0.538	0.547	0.561	0.583	0.646
00:01:48	36.9	0.539	0.572	0.542	0.539	0.546	0.561	0.583	0.645
00:02:00	36.9	0.539	0.572	0.543	0.539	0.547	0.562	0.581	0.645
00:02:12	36.9	0.538	0.571	0.543	0.539	0.547	0.562	0.583	0.645
00:02:24	36.9	0.538	0.572	0.542	0.539	0.547	0.562	0.582	0.644
00:02:36	36.9	0.538	0.571	0.543	0.539	0.545	0.562	0.582	0.643
00:02:48	37	0.537	0.572	0.542	0.539	0.547	0.562	0.581	0.644
00:03:00	36.9	0.537	0.571	0.542	0.539	0.546	0.562	0.581	0.643
00:03:12	36.9	0.538	0.572	0.542	0.539	0.546	0.561	0.581	0.644
00:03:24	36.9	0.537	0.572	0.542	0.54	0.547	0.562	0.58	0.643
00:03:36	36.9	0.537	0.573	0.542	0.54	0.547	0.562	0.581	0.643
00:03:48	36.9	0.538	0.573	0.541	0.54	0.547	0.562	0.579	0.643
00:04:00	36.9	0.537	0.572	0.542	0.541	0.547	0.562	0.58	0.643
00:04:12	36.9	0.537	0.572	0.542	0.54	0.547	0.562	0.58	0.642
00:04:24	36.9	0.538	0.572	0.543	0.542	0.547	0.562	0.58	0.642
00:04:36	37	0.538	0.573	0.543	0.543	0.547	0.561	0.58	0.642
00:04:48	37	0.539	0.576	0.544	0.543	0.548	0.563	0.579	0.64
00:05:00	36.9	0.539	0.577	0.544	0.542	0.547	0.562	0.58	0.641
00:05:12	37	0.54	0.577	0.546	0.544	0.548	0.563	0.579	0.641
00:05:24	36.9	0.54	0.58	0.546	0.545	0.549	0.563	0.58	0.641
00:05:36	37	0.542	0.58	0.548	0.546	0.551	0.563	0.58	0.64
00:05:48	36.9	0.543	0.583	0.547	0.548	0.551	0.563	0.58	0.64
00:06:00	36.9	0.544	0.587	0.55	0.55	0.552	0.565	0.58	0.64
00:06:12	36.9	0.545	0.591	0.551	0.552	0.553	0.565	0.581	0.64
00:06:24	37	0.547	0.593	0.553	0.554	0.554	0.566	0.581	0.64
00:06:36	36.9	0.549	0.599	0.555	0.557	0.555	0.565	0.582	0.64
00:06:48	37	0.551	0.601	0.556	0.561	0.557	0.566	0.582	0.64
00:07:00	36.9	0.553	0.603	0.561	0.564	0.558	0.567	0.582	0.64
00:07:12	36.9	0.556	0.604	0.563	0.568	0.56	0.569	0.584	0.641
00:07:24	37	0.559	0.604	0.567	0.574	0.562	0.571	0.584	0.641
00:07:36	36.9	0.561	0.603	0.57	0.577	0.565	0.572	0.586	0.641
00:07:48	37	0.565	0.601	0.574	0.585	0.566	0.573	0.588	0.644
00:08:00	36.9	0.569	0.598	0.581	0.589	0.571	0.576	0.591	0.645
00:08:12	37	0.572	0.595	0.586	0.594	0.574	0.578	0.593	0.647
00:08:24	36.9	0.576	0.593	0.592	0.596	0.577	0.579	0.593	0.649
00:08:36	37	0.58	0.589	0.596	0.598	0.58	0.582	0.598	0.652
00:08:48	37	0.585	0.587	0.604	0.6	0.584	0.585	0.6	0.654
00:09:00	36.9	0.59	0.585	0.607	0.599	0.587	0.585	0.605	0.656
00:09:12	37	0.596	0.585	0.613	0.598	0.591	0.591	0.61	0.658
00:09:24	36.9	0.6	0.582	0.616	0.595	0.593	0.593	0.614	0.661
00:09:36	37	0.604	0.582	0.615	0.594	0.592	0.599	0.616	0.666
00:09:48	36.9	0.608	0.577	0.617	0.588	0.592	0.601	0.621	0.669
00:10:00	37	0.612	0.575	0.614	0.587	0.594	0.605	0.626	0.669	2.5mM CoA added
00:10:59	37	0.528	0.556	0.552	0.551	0.545	0.564	0.57	0.628
00:11:11	36.9	0.533	0.558	0.554	0.553	0.547	0.567	0.573	0.631
00:11:23	37	0.535	0.558	0.555	0.554	0.548	0.568	0.573	0.632
00:11:35	37	0.536	0.556	0.555	0.553	0.549	0.567	0.574	0.633
00:11:47	37	0.538	0.558	0.557	0.554	0.55	0.566	0.575	0.634
00:11:59	37	0.539	0.557	0.557	0.554	0.551	0.568	0.575	0.634
00:12:11	37	0.538	0.557	0.558	0.554	0.551	0.568	0.576	0.635
00:12:23	36.9	0.54	0.557	0.558	0.554	0.553	0.568	0.576	0.635
00:12:35	37	0.54	0.558	0.559	0.554	0.553	0.568	0.577	0.637
00:12:47	36.9	0.541	0.559	0.558	0.554	0.555	0.57	0.578	0.64
00:12:59	37	0.542	0.56	0.56	0.555	0.558	0.571	0.579	0.64
00:13:11	37	0.543	0.559	0.56	0.556	0.56	0.573	0.58	0.644
00:13:23	37	0.544	0.561	0.561	0.557	0.564	0.575	0.583	0.647
00:13:35	37	0.546	0.561	0.562	0.557	0.567	0.577	0.585	0.653
00:13:47	37	0.547	0.562	0.562	0.558	0.571	0.577	0.589	0.657
00:13:59	36.9	0.548	0.562	0.563	0.558	0.574	0.578	0.592	0.66
00:14:11	37	0.549	0.562	0.564	0.558	0.576	0.578	0.594	0.659
00:14:23	36.9	0.549	0.561	0.565	0.558	0.579	0.578	0.594	0.659
00:14:35	37	0.551	0.563	0.565	0.559	0.58	0.577	0.596	0.66
00:14:47	37	0.551	0.562	0.566	0.559	0.582	0.577	0.596	0.661
00:14:59	37	0.552	0.564	0.567	0.559	0.582	0.578	0.597	0.661
00:15:11	36.9	0.552	0.563	0.568	0.561	0.581	0.578	0.597	0.662
00:15:23	37	0.552	0.564	0.569	0.561	0.58	0.579	0.599	0.663
00:15:35	36.9	0.551	0.563	0.568	0.561	0.58	0.58	0.6	0.663
00:15:47	37	0.551	0.564	0.569	0.561	0.579	0.58	0.601	0.662
00:15:59	36.9	0.551	0.564	0.57	0.562	0.579	0.583	0.601	0.663
00:16:11	37	0.55	0.565	0.571	0.562	0.578	0.584	0.602	0.663
00:16:23	36.9	0.55	0.564	0.571	0.562	0.577	0.585	0.601	0.662
00:16:35	36.9	0.55	0.564	0.571	0.563	0.577	0.585	0.6	0.661
00:16:47	36.9	0.55	0.565	0.571	0.564	0.576	0.586	0.601	0.66
00:16:59	37	0.55	0.565	0.574	0.565	0.576	0.587	0.601	0.661
00:17:11	36.9	0.549	0.565	0.574	0.567	0.576	0.587	0.601	0.662
00:17:23	37	0.55	0.564	0.573	0.569	0.575	0.587	0.601	0.661
00:17:35	37	0.549	0.564	0.572	0.57	0.575	0.588	0.601	0.66
00:17:47	37	0.548	0.563	0.573	0.569	0.574	0.588	0.601	0.661
00:17:59	37	0.547	0.564	0.573	0.57	0.574	0.587	0.601	0.659
00:18:11	36.9	0.547	0.563	0.572	0.57	0.572	0.588	0.599	0.659
00:18:23	37	0.545	0.563	0.572	0.569	0.572	0.588	0.6	0.66
00:18:35	36.9	0.545	0.563	0.573	0.569	0.569	0.588	0.599	0.66
00:18:47	37	0.544	0.562	0.572	0.568	0.57	0.587	0.598	0.658
00:18:59	36.9	0.544	0.56	0.573	0.568	0.569	0.587	0.599	0.657
00:19:11	37	0.542	0.56	0.571	0.569	0.569	0.585	0.598	0.657
00:19:23	37	0.541	0.559	0.573	0.568	0.568	0.586	0.599	0.656
00:19:35	36.9	0.54	0.557	0.572	0.568	0.567	0.585	0.596	0.655
00:19:47	37	0.538	0.557	0.572	0.567	0.567	0.585	0.597	0.655
00:19:59	37	0.537	0.555	0.57	0.567	0.566	0.585	0.597	0.655
00:20:11	37	0.536	0.554	0.569	0.567	0.566	0.584	0.596	0.655
00:20:23	36.9	0.534	0.556	0.568	0.566	0.564	0.584	0.595	0.654
00:20:35	37	0.532	0.554	0.567	0.565	0.563	0.583	0.593	0.654
00:20:47	36.9	0.531	0.555	0.566	0.565	0.563	0.583	0.593	0.653
00:20:59	36.9	0.53	0.555	0.565	0.564	0.562	0.582	0.592	0.652
00:21:11	36.9	0.53	0.554	0.563	0.563	0.559	0.58	0.593	0.65
00:21:23	37	0.53	0.553	0.562	0.562	0.559	0.578	0.591	0.649
00:21:35	37	0.529	0.551	0.559	0.56	0.558	0.577	0.591	0.651
00:21:47	36.9	0.528	0.551	0.556	0.558	0.556	0.575	0.591	0.65
00:21:59	37	0.527	0.549	0.553	0.556	0.555	0.573	0.589	0.648
00:22:11	37	0.526	0.548	0.551	0.555	0.554	0.571	0.589	0.649
00:22:23	36.9	0.524	0.546	0.55	0.552	0.553	0.571	0.587	0.647
00:22:35	36.9	0.523	0.546	0.547	0.55	0.552	0.569	0.585	0.649
00:22:47	37	0.522	0.547	0.546	0.546	0.551	0.568	0.583	0.648
00:22:59	37	0.521	0.545	0.546	0.544	0.55	0.567	0.581	0.648
00:23:11	37	0.52	0.546	0.545	0.542	0.55	0.566	0.579	0.647
00:23:23	36.9	0.518	0.545	0.545	0.538	0.549	0.565	0.578	0.644
00:23:35	37	0.517	0.543	0.543	0.536	0.548	0.565	0.577	0.645
00:23:47	36.9	0.516	0.542	0.545	0.535	0.549	0.565	0.575	0.644
00:23:59	37	0.515	0.542	0.545	0.534	0.548	0.564	0.573	0.641
00:24:11	36.9	0.514	0.541	0.545	0.533	0.545	0.563	0.572	0.642
00:24:23	36.9	0.513	0.54	0.545	0.533	0.545	0.561	0.571	0.639
00:24:35	36.9	0.512	0.54	0.543	0.532	0.545	0.561	0.57	0.639
00:24:47	36.9	0.51	0.539	0.544	0.534	0.545	0.559	0.57	0.639
00:24:59	37	0.51	0.537	0.543	0.534	0.543	0.559	0.569	0.639
00:25:11	37	0.508	0.535	0.543	0.533	0.544	0.557	0.569	0.637
00:25:23	37	0.507	0.535	0.542	0.533	0.544	0.558	0.568	0.638
00:25:35	36.9	0.507	0.533	0.542	0.533	0.544	0.558	0.567	0.638
00:25:47	37	0.506	0.533	0.542	0.533	0.543	0.557	0.569	0.636
00:25:59	37	0.505	0.533	0.541	0.532	0.543	0.558	0.568	0.636
00:26:11	37	0.504	0.532	0.541	0.533	0.542	0.558	0.567	0.638
00:26:23	36.9	0.503	0.53	0.541	0.534	0.542	0.557	0.569	0.637
00:26:35	37	0.502	0.531	0.541	0.533	0.541	0.558	0.568	0.636
00:26:47	36.9	0.501	0.53	0.54	0.534	0.541	0.557	0.568	0.638
00:26:59	37	0.499	0.528	0.541	0.534	0.54	0.557	0.568	0.638
00:27:11	36.9	0.498	0.528	0.541	0.533	0.54	0.557	0.568	0.637
00:27:23	36.9	0.497	0.527	0.54	0.534	0.539	0.555	0.568	0.637
00:27:35	36.9	0.495	0.527	0.54	0.534	0.538	0.556	0.568	0.636
00:27:47	37	0.494	0.524	0.539	0.534	0.538	0.556	0.567	0.634
00:27:59	36.9	0.493	0.525	0.537	0.533	0.537	0.556	0.567	0.635
00:28:11	37	0.491	0.523	0.538	0.533	0.537	0.556	0.567	0.635
00:28:23	36.9	0.491	0.524	0.537	0.533	0.537	0.556	0.566	0.634
00:28:35	36.9	0.49	0.523	0.537	0.532	0.536	0.555	0.566	0.633
00:28:47	37	0.489	0.522	0.536	0.532	0.535	0.554	0.566	0.632
00:28:59	36.9	0.488	0.522	0.535	0.531	0.534	0.555	0.566	0.629
00:29:11	37	0.487	0.521	0.535	0.531	0.535	0.554	0.566	0.63
00:29:23	37	0.485	0.52	0.534	0.53	0.534	0.554	0.565	0.63
00:29:35	37	0.484	0.52	0.533	0.53	0.534	0.553	0.565	0.629
00:29:47	37	0.484	0.519	0.533	0.529	0.532	0.552	0.564	0.629
00:29:59	36.9	0.483	0.518	0.532	0.529	0.533	0.552	0.564	0.627
00:30:11	37	0.481	0.517	0.532	0.528	0.533	0.553	0.564	0.627
00:30:23	36.9	0.481	0.515	0.53	0.528	0.531	0.552	0.563	0.628
00:30:35	37	0.48	0.516	0.53	0.528	0.532	0.552	0.564	0.626
00:30:47	37	0.48	0.515	0.529	0.528	0.531	0.551	0.564	0.626
00:30:59	37	0.478	0.514	0.529	0.527	0.53	0.552	0.563	0.624
00:31:11	37	0.477	0.512	0.528	0.527	0.531	0.549	0.563	0.625
00:31:23	37	0.476	0.512	0.528	0.527	0.53	0.55	0.562	0.625
00:31:35	37	0.476	0.512	0.527	0.525	0.529	0.55	0.562	0.625
00:31:47	36.9	0.475	0.512	0.527	0.525	0.53	0.55	0.562	0.625
00:31:59	37	0.474	0.511	0.525	0.525	0.529	0.549	0.562	0.623
00:32:11	36.9	0.474	0.51	0.524	0.524	0.529	0.549	0.561	0.623
00:32:23	37	0.474	0.51	0.524	0.524	0.529	0.549	0.56	0.625
00:32:35	36.9	0.472	0.509	0.521	0.523	0.528	0.548	0.561	0.624
00:32:47	37	0.472	0.507	0.522	0.523	0.528	0.548	0.56	0.623
00:32:59	37	0.47	0.507	0.522	0.522	0.527	0.548	0.56	0.623
00:33:11	36.9	0.47	0.506	0.521	0.523	0.527	0.546	0.559	0.623
00:33:23	37	0.47	0.507	0.521	0.522	0.526	0.547	0.559	0.622
00:33:35	37	0.469	0.505	0.519	0.522	0.525	0.546	0.558	0.62
00:33:47	37	0.468	0.503	0.52	0.521	0.526	0.546	0.558	0.62
00:33:59	37	0.468	0.504	0.52	0.52	0.526	0.545	0.558	0.621
00:34:11	37	0.467	0.503	0.519	0.52	0.525	0.545	0.558	0.62
00:34:23	36.9	0.465	0.503	0.519	0.519	0.525	0.544	0.556	0.62
00:34:35	37	0.465	0.501	0.519	0.519	0.524	0.545	0.557	0.619
00:34:47	37	0.464	0.501	0.517	0.518	0.523	0.544	0.557	0.618
00:34:59	36.9	0.463	0.501	0.516	0.518	0.523	0.544	0.556	0.617
00:35:11	37	0.463	0.499	0.516	0.518	0.522	0.544	0.555	0.617
00:35:23	37	0.463	0.499	0.516	0.518	0.523	0.543	0.555	0.617
00:35:35	36.9	0.461	0.498	0.515	0.517	0.522	0.542	0.554	0.617
00:35:47	37	0.461	0.497	0.515	0.516	0.521	0.542	0.554	0.617
00:35:59	37	0.46	0.496	0.514	0.517	0.522	0.543	0.554	0.615
00:36:11	37	0.46	0.497	0.514	0.515	0.521	0.541	0.553	0.614
00:36:23	36.9	0.459	0.495	0.513	0.515	0.521	0.541	0.553	0.614
00:36:35	37	0.458	0.495	0.512	0.516	0.521	0.541	0.553	0.615
00:36:47	36.9	0.458	0.494	0.512	0.515	0.52	0.54	0.552	0.616
00:36:59	37	0.457	0.494	0.511	0.515	0.52	0.54	0.552	0.615
00:37:11	36.9	0.456	0.493	0.511	0.513	0.519	0.539	0.552	0.614
00:37:23	36.9	0.455	0.493	0.51	0.514	0.52	0.54	0.552	0.614
00:37:35	37	0.454	0.491	0.511	0.513	0.519	0.54	0.552	0.615
00:37:47	37	0.454	0.492	0.509	0.513	0.519	0.538	0.551	0.614
00:37:59	37	0.452	0.491	0.509	0.512	0.518	0.539	0.551	0.613
00:38:11	36.9	0.452	0.49	0.509	0.512	0.518	0.539	0.551	0.614
00:38:23	36.9	0.451	0.49	0.508	0.511	0.517	0.538	0.55	0.612
00:38:35	36.9	0.451	0.489	0.508	0.511	0.517	0.538	0.55	0.613
00:38:47	37	0.45	0.489	0.508	0.511	0.517	0.537	0.549	0.612
00:38:59	37	0.448	0.488	0.507	0.51	0.517	0.537	0.549	0.613
00:39:11	37	0.448	0.488	0.506	0.51	0.516	0.537	0.548	0.613
00:39:23	37	0.447	0.487	0.505	0.509	0.515	0.537	0.546	0.612
00:39:35	36.9	0.447	0.485	0.506	0.508	0.515	0.537	0.545	0.612
00:39:47	37	0.446	0.486	0.505	0.508	0.515	0.536	0.547	0.61
00:39:59	37	0.445	0.486	0.505	0.507	0.514	0.537	0.547	0.61
00:40:11	37	0.445	0.485	0.504	0.507	0.513	0.536	0.546	0.611
00:40:23	37	0.445	0.484	0.504	0.507	0.514	0.535	0.546	0.609
00:40:35	36.9	0.444	0.484	0.503	0.506	0.514	0.534	0.546	0.609
00:40:47	37	0.443	0.482	0.502	0.505	0.513	0.534	0.545	0.609
00:40:59	37	0.443	0.481	0.502	0.506	0.512	0.533	0.544	0.61
	abs	6.56915	5.24187	4.12207	3.46028	3.31879	2.97267	3.02744	3.16892
	umol	0.369647	0.29496	0.231949	0.19471	0.186749	0.167273	0.170354	0.178316
	final	0.191331	0.116645	0.0536339	0.0163946	0.00843324	-0.011043	-0.00796132	0
Replicate #2
		A340
Time		Acetate Concentration (mM)
(h:min:sec)	Temp (oC)	5	2.5	1.25	0.625	0.3125	0.15625	0.078125	0
00:00:00	36.9	0.533	0.567	0.537	0.56	0.517	0.543	0.534	0.53
00:00:12	36.9	0.536	0.566	0.539	0.561	0.519	0.545	0.539	0.535
00:00:24	36.9	0.537	0.567	0.538	0.561	0.52	0.544	0.538	0.535
00:00:36	37	0.537	0.568	0.539	0.56	0.521	0.543	0.537	0.534
00:00:48	36.9	0.537	0.568	0.539	0.561	0.52	0.544	0.537	0.535
00:01:00	36.9	0.538	0.568	0.539	0.56	0.52	0.545	0.537	0.536
00:01:12	36.9	0.538	0.566	0.539	0.561	0.521	0.545	0.536	0.534
00:01:24	36.9	0.537	0.568	0.539	0.56	0.519	0.544	0.534	0.535
00:01:36	36.9	0.538	0.566	0.539	0.56	0.52	0.544	0.535	0.536
00:01:48	36.9	0.538	0.567	0.539	0.56	0.521	0.543	0.535	0.535
00:02:00	36.9	0.537	0.566	0.538	0.56	0.521	0.544	0.534	0.535
00:02:12	36.9	0.537	0.566	0.538	0.558	0.52	0.545	0.534	0.536
00:02:24	36.9	0.537	0.566	0.539	0.559	0.522	0.546	0.534	0.536
00:02:36	36.9	0.536	0.566	0.539	0.559	0.522	0.545	0.533	0.536
00:02:48	37	0.536	0.565	0.539	0.559	0.522	0.545	0.534	0.535
00:03:00	36.9	0.535	0.566	0.539	0.559	0.522	0.546	0.533	0.535
00:03:12	36.9	0.535	0.563	0.539	0.557	0.522	0.545	0.531	0.537
00:03:24	36.9	0.535	0.565	0.537	0.557	0.522	0.545	0.532	0.535
00:03:36	36.9	0.534	0.563	0.538	0.558	0.522	0.545	0.533	0.537
00:03:48	36.9	0.534	0.563	0.538	0.558	0.522	0.546	0.533	0.536
00:04:00	36.9	0.534	0.564	0.538	0.558	0.524	0.546	0.533	0.537
00:04:12	36.9	0.534	0.563	0.538	0.557	0.524	0.546	0.532	0.536
00:04:24	36.9	0.534	0.563	0.538	0.558	0.523	0.545	0.533	0.537
00:04:36	37	0.534	0.564	0.538	0.558	0.525	0.547	0.533	0.538
00:04:48	37	0.534	0.563	0.538	0.557	0.525	0.547	0.534	0.537
00:05:00	36.9	0.535	0.564	0.537	0.558	0.526	0.547	0.534	0.539
00:05:12	37	0.535	0.562	0.538	0.557	0.526	0.549	0.534	0.539
00:05:24	36.9	0.537	0.563	0.538	0.558	0.527	0.547	0.535	0.539
00:05:36	37	0.537	0.564	0.538	0.557	0.528	0.549	0.535	0.54
00:05:48	36.9	0.539	0.562	0.538	0.558	0.529	0.55	0.536	0.54
00:06:00	36.9	0.54	0.563	0.538	0.558	0.53	0.55	0.535	0.542
00:06:12	36.9	0.543	0.564	0.537	0.559	0.531	0.551	0.537	0.544
00:06:24	37	0.545	0.563	0.538	0.559	0.533	0.553	0.538	0.546
00:06:36	36.9	0.547	0.565	0.539	0.56	0.534	0.552	0.539	0.548
00:06:48	37	0.551	0.563	0.537	0.56	0.536	0.555	0.539	0.549
00:07:00	36.9	0.554	0.565	0.538	0.561	0.538	0.556	0.54	0.55
00:07:12	36.9	0.558	0.565	0.539	0.562	0.54	0.557	0.541	0.552
00:07:24	37	0.562	0.568	0.539	0.562	0.541	0.558	0.542	0.555
00:07:36	36.9	0.563	0.568	0.542	0.564	0.545	0.56	0.544	0.558
00:07:48	37	0.567	0.571	0.543	0.566	0.546	0.561	0.545	0.56
00:08:00	36.9	0.568	0.572	0.544	0.568	0.55	0.564	0.547	0.564
00:08:12	37	0.568	0.575	0.544	0.569	0.552	0.565	0.549	0.568
00:08:24	36.9	0.569	0.577	0.546	0.572	0.555	0.567	0.55	0.573
00:08:36	37	0.57	0.579	0.548	0.574	0.556	0.57	0.554	0.576
00:08:48	37	0.57	0.581	0.549	0.577	0.557	0.573	0.555	0.58
00:09:00	36.9	0.57	0.585	0.552	0.579	0.558	0.576	0.559	0.582
00:09:12	37	0.569	0.59	0.555	0.583	0.558	0.579	0.563	0.584
00:09:24	36.9	0.57	0.593	0.559	0.585	0.558	0.584	0.566	0.583
00:09:36	37	0.573	0.598	0.566	0.587	0.559	0.587	0.571	0.586
00:09:48	36.9	0.567	0.602	0.566	0.59	0.554	0.592	0.572	0.586
00:10:00	37	0.565	0.607	0.573	0.592	0.553	0.597	0.579	0.59	2.5mM CoA added
00:10:59	37	0.506	0.54	0.521	0.534	0.52	0.553	0.523	0.534
00:11:11	36.9	0.509	0.546	0.527	0.536	0.522	0.555	0.526	0.536
00:11:23	37	0.51	0.546	0.527	0.538	0.524	0.557	0.528	0.538
00:11:35	37	0.51	0.549	0.53	0.539	0.525	0.558	0.529	0.54
00:11:47	37	0.511	0.55	0.531	0.54	0.525	0.558	0.529	0.539
00:11:59	37	0.51	0.551	0.531	0.54	0.525	0.56	0.53	0.54
00:12:11	37	0.511	0.55	0.533	0.54	0.525	0.56	0.531	0.54
00:12:23	36.9	0.512	0.551	0.534	0.542	0.525	0.561	0.532	0.541
00:12:35	37	0.512	0.552	0.534	0.541	0.525	0.562	0.532	0.541
00:12:47	36.9	0.513	0.553	0.535	0.542	0.526	0.562	0.532	0.542
00:12:59	37	0.513	0.552	0.536	0.544	0.526	0.563	0.535	0.542
00:13:11	37	0.514	0.554	0.537	0.544	0.526	0.565	0.537	0.543
00:13:23	37	0.515	0.554	0.537	0.544	0.526	0.567	0.537	0.543
00:13:35	37	0.515	0.555	0.539	0.546	0.527	0.568	0.54	0.544
00:13:47	37	0.517	0.556	0.541	0.548	0.527	0.57	0.542	0.545
00:13:59	36.9	0.518	0.557	0.545	0.549	0.528	0.572	0.544	0.546
00:14:11	37	0.521	0.558	0.548	0.55	0.528	0.575	0.546	0.549
00:14:23	36.9	0.524	0.559	0.55	0.553	0.528	0.578	0.548	0.551
00:14:35	37	0.528	0.561	0.55	0.556	0.528	0.578	0.55	0.553
00:14:47	37	0.531	0.561	0.552	0.559	0.529	0.581	0.553	0.557
00:14:59	37	0.532	0.563	0.554	0.562	0.529	0.584	0.555	0.56
00:15:11	36.9	0.534	0.564	0.556	0.566	0.53	0.586	0.558	0.563
00:15:23	37	0.534	0.565	0.555	0.569	0.531	0.589	0.561	0.565
00:15:35	36.9	0.535	0.567	0.558	0.571	0.532	0.591	0.563	0.566
00:15:47	37	0.535	0.568	0.558	0.572	0.533	0.592	0.566	0.566
00:15:59	36.9	0.535	0.57	0.559	0.573	0.534	0.594	0.569	0.566
00:16:11	37	0.534	0.574	0.561	0.574	0.535	0.594	0.57	0.567
00:16:23	36.9	0.534	0.575	0.563	0.574	0.537	0.594	0.571	0.567
00:16:35	36.9	0.533	0.576	0.564	0.574	0.537	0.596	0.572	0.567
00:16:47	36.9	0.532	0.577	0.565	0.576	0.539	0.594	0.572	0.567
00:16:59	37	0.532	0.578	0.565	0.574	0.541	0.596	0.572	0.566
00:17:11	36.9	0.531	0.578	0.565	0.574	0.543	0.596	0.573	0.564
00:17:23	37	0.531	0.578	0.566	0.575	0.544	0.596	0.571	0.563
00:17:35	37	0.53	0.578	0.565	0.575	0.545	0.597	0.573	0.564
00:17:47	37	0.528	0.578	0.566	0.575	0.545	0.596	0.573	0.563
00:17:59	37	0.527	0.579	0.565	0.575	0.544	0.596	0.573	0.563
00:18:11	36.9	0.527	0.578	0.565	0.576	0.545	0.595	0.573	0.561
00:18:23	37	0.525	0.579	0.565	0.575	0.544	0.595	0.572	0.561
00:18:35	36.9	0.523	0.578	0.566	0.574	0.544	0.595	0.572	0.561
00:18:47	37	0.522	0.579	0.566	0.575	0.545	0.595	0.572	0.561
00:18:59	36.9	0.521	0.58	0.566	0.575	0.544	0.594	0.572	0.56
00:19:11	37	0.52	0.579	0.564	0.574	0.543	0.594	0.571	0.558
00:19:23	37	0.52	0.579	0.565	0.573	0.544	0.593	0.571	0.558
00:19:35	36.9	0.519	0.576	0.565	0.573	0.543	0.593	0.571	0.555
00:19:47	37	0.518	0.578	0.564	0.573	0.544	0.593	0.569	0.554
00:19:59	37	0.517	0.577	0.564	0.573	0.543	0.592	0.569	0.554
00:20:11	37	0.516	0.577	0.562	0.572	0.543	0.591	0.57	0.554
00:20:23	36.9	0.515	0.575	0.56	0.571	0.541	0.591	0.569	0.553
00:20:35	37	0.514	0.575	0.561	0.571	0.54	0.591	0.568	0.551
00:20:47	36.9	0.511	0.577	0.56	0.57	0.539	0.59	0.568	0.553
00:20:59	36.9	0.511	0.576	0.558	0.569	0.54	0.589	0.567	0.551
00:21:11	36.9	0.51	0.576	0.559	0.569	0.538	0.587	0.567	0.55
00:21:23	37	0.508	0.575	0.558	0.568	0.537	0.587	0.566	0.551
00:21:35	37	0.506	0.575	0.556	0.567	0.537	0.586	0.564	0.551
00:21:47	36.9	0.505	0.574	0.557	0.567	0.536	0.584	0.564	0.55
00:21:59	37	0.503	0.573	0.556	0.566	0.535	0.583	0.563	0.548
00:22:11	37	0.501	0.573	0.555	0.564	0.535	0.581	0.562	0.548
00:22:23	36.9	0.5	0.571	0.555	0.563	0.534	0.58	0.562	0.547
00:22:35	36.9	0.499	0.571	0.552	0.562	0.533	0.579	0.561	0.547
00:22:47	37	0.498	0.57	0.553	0.562	0.531	0.578	0.559	0.546
00:22:59	37	0.498	0.567	0.552	0.562	0.529	0.576	0.559	0.546
00:23:11	37	0.497	0.568	0.55	0.561	0.528	0.575	0.556	0.545
00:23:23	36.9	0.497	0.567	0.55	0.56	0.526	0.574	0.556	0.545
00:23:35	37	0.496	0.565	0.549	0.56	0.525	0.573	0.555	0.545
00:23:47	36.9	0.496	0.566	0.548	0.559	0.524	0.572	0.554	0.545
00:23:59	37	0.494	0.565	0.546	0.559	0.521	0.571	0.553	0.544
00:24:11	36.9	0.494	0.564	0.545	0.558	0.519	0.572	0.551	0.543
00:24:23	36.9	0.493	0.563	0.544	0.557	0.518	0.571	0.551	0.543
00:24:35	36.9	0.492	0.561	0.543	0.557	0.518	0.572	0.55	0.542
00:24:47	36.9	0.491	0.561	0.541	0.557	0.517	0.572	0.549	0.541
00:24:59	37	0.489	0.559	0.54	0.555	0.516	0.571	0.548	0.542
00:25:11	37	0.488	0.559	0.541	0.555	0.516	0.572	0.548	0.541
00:25:23	37	0.486	0.557	0.54	0.554	0.516	0.571	0.546	0.541
00:25:35	36.9	0.486	0.557	0.539	0.552	0.516	0.57	0.547	0.541
00:25:47	37	0.485	0.555	0.537	0.552	0.515	0.571	0.546	0.54
00:25:59	37	0.483	0.556	0.536	0.551	0.515	0.57	0.545	0.539
00:26:11	37	0.483	0.554	0.535	0.549	0.515	0.569	0.543	0.54
00:26:23	36.9	0.482	0.551	0.536	0.549	0.514	0.569	0.545	0.538
00:26:35	37	0.481	0.551	0.535	0.547	0.514	0.568	0.544	0.537
00:26:47	36.9	0.48	0.549	0.533	0.547	0.512	0.567	0.544	0.537
00:26:59	37	0.479	0.549	0.533	0.544	0.513	0.566	0.543	0.538
00:27:11	36.9	0.478	0.547	0.53	0.544	0.512	0.566	0.543	0.537
00:27:23	36.9	0.477	0.547	0.53	0.542	0.512	0.564	0.543	0.537
00:27:35	36.9	0.476	0.546	0.528	0.54	0.511	0.564	0.542	0.535
00:27:47	37	0.475	0.545	0.528	0.541	0.511	0.563	0.543	0.536
00:27:59	36.9	0.474	0.544	0.528	0.54	0.511	0.562	0.542	0.533
00:28:11	37	0.473	0.542	0.527	0.54	0.511	0.563	0.541	0.535
00:28:23	36.9	0.472	0.542	0.527	0.538	0.51	0.562	0.541	0.534
00:28:35	36.9	0.472	0.54	0.526	0.538	0.51	0.561	0.539	0.533
00:28:47	37	0.471	0.54	0.526	0.537	0.51	0.561	0.539	0.533
00:28:59	36.9	0.47	0.539	0.525	0.536	0.51	0.561	0.538	0.532
00:29:11	37	0.469	0.537	0.525	0.536	0.509	0.56	0.538	0.531
00:29:23	37	0.468	0.537	0.523	0.535	0.509	0.559	0.537	0.531
00:29:35	37	0.468	0.536	0.524	0.534	0.508	0.559	0.537	0.531
00:29:47	37	0.466	0.534	0.523	0.534	0.508	0.559	0.536	0.53
00:29:59	36.9	0.467	0.533	0.523	0.534	0.508	0.558	0.536	0.529
00:30:11	37	0.465	0.533	0.522	0.533	0.508	0.557	0.535	0.529
00:30:23	36.9	0.465	0.532	0.521	0.532	0.507	0.557	0.535	0.53
00:30:35	37	0.464	0.531	0.521	0.532	0.506	0.556	0.533	0.527
00:30:47	37	0.463	0.53	0.52	0.532	0.506	0.556	0.533	0.528
00:30:59	37	0.462	0.528	0.52	0.53	0.505	0.554	0.533	0.528
00:31:11	37	0.461	0.528	0.518	0.53	0.505	0.554	0.531	0.527
00:31:23	37	0.461	0.528	0.518	0.529	0.504	0.554	0.532	0.526
00:31:35	37	0.46	0.527	0.516	0.529	0.505	0.553	0.53	0.526
00:31:47	36.9	0.459	0.526	0.516	0.528	0.504	0.552	0.531	0.526
00:31:59	37	0.459	0.526	0.514	0.528	0.504	0.552	0.53	0.524
00:32:11	36.9	0.458	0.525	0.515	0.527	0.503	0.551	0.53	0.524
00:32:23	37	0.457	0.524	0.513	0.527	0.502	0.552	0.53	0.525
00:32:35	36.9	0.456	0.523	0.513	0.526	0.502	0.551	0.529	0.524
00:32:47	37	0.456	0.523	0.513	0.526	0.502	0.549	0.528	0.524
00:32:59	37	0.455	0.522	0.513	0.524	0.5	0.549	0.528	0.523
00:33:11	36.9	0.454	0.522	0.512	0.525	0.501	0.549	0.528	0.523
00:33:23	37	0.453	0.521	0.511	0.524	0.5	0.549	0.527	0.523
00:33:35	37	0.453	0.521	0.51	0.524	0.5	0.548	0.527	0.521
00:33:47	37	0.451	0.519	0.51	0.524	0.499	0.548	0.526	0.522
00:33:59	37	0.45	0.518	0.509	0.523	0.499	0.547	0.525	0.522
00:34:11	37	0.449	0.519	0.509	0.521	0.498	0.547	0.525	0.522
00:34:23	36.9	0.448	0.517	0.508	0.522	0.498	0.547	0.524	0.521
00:34:35	37	0.448	0.517	0.507	0.522	0.497	0.547	0.524	0.521
00:34:47	37	0.447	0.516	0.506	0.521	0.497	0.546	0.522	0.52
00:34:59	36.9	0.446	0.515	0.505	0.521	0.497	0.547	0.522	0.52
00:35:11	37	0.445	0.516	0.505	0.52	0.497	0.545	0.522	0.52
00:35:23	37	0.444	0.515	0.505	0.519	0.497	0.545	0.521	0.519
00:35:35	36.9	0.444	0.515	0.505	0.519	0.496	0.545	0.52	0.519
00:35:47	37	0.444	0.512	0.504	0.518	0.495	0.543	0.52	0.517
00:35:59	37	0.443	0.512	0.504	0.518	0.496	0.544	0.52	0.518
00:36:11	37	0.442	0.512	0.504	0.517	0.495	0.543	0.519	0.518
00:36:23	36.9	0.441	0.51	0.503	0.516	0.495	0.543	0.519	0.518
00:36:35	37	0.44	0.51	0.503	0.517	0.495	0.541	0.518	0.517
00:36:47	36.9	0.44	0.508	0.502	0.516	0.494	0.541	0.52	0.517
00:36:59	37	0.439	0.509	0.501	0.515	0.493	0.541	0.519	0.517
00:37:11	36.9	0.438	0.509	0.501	0.515	0.494	0.542	0.519	0.517
00:37:23	36.9	0.437	0.508	0.5	0.515	0.493	0.541	0.519	0.517
00:37:35	37	0.437	0.508	0.499	0.514	0.492	0.54	0.519	0.516
00:37:47	37	0.436	0.506	0.498	0.514	0.492	0.54	0.517	0.516
00:37:59	37	0.435	0.507	0.498	0.513	0.492	0.54	0.517	0.516
00:38:11	36.9	0.435	0.505	0.497	0.512	0.492	0.54	0.517	0.516
00:38:23	36.9	0.434	0.505	0.497	0.512	0.491	0.539	0.516	0.515
00:38:35	36.9	0.433	0.504	0.496	0.511	0.49	0.539	0.516	0.515
00:38:47	37	0.432	0.503	0.496	0.511	0.49	0.538	0.515	0.515
00:38:59	37	0.431	0.503	0.495	0.51	0.49	0.539	0.515	0.514
00:39:11	37	0.43	0.502	0.495	0.51	0.489	0.538	0.515	0.515
00:39:23	37	0.43	0.502	0.495	0.509	0.49	0.537	0.515	0.515
00:39:35	36.9	0.429	0.502	0.494	0.509	0.489	0.537	0.514	0.513
00:39:47	37	0.429	0.5	0.494	0.51	0.489	0.536	0.514	0.514
00:39:59	37	0.428	0.499	0.494	0.509	0.488	0.537	0.514	0.514
00:40:11	37	0.427	0.498	0.493	0.508	0.488	0.536	0.514	0.513
00:40:23	37	0.426	0.499	0.493	0.508	0.487	0.536	0.513	0.513
00:40:35	36.9	0.426	0.498	0.492	0.508	0.488	0.536	0.513	0.511
00:40:47	37	0.425	0.498	0.491	0.507	0.487	0.535	0.512	0.513
00:40:59	37	0.424	0.496	0.491	0.506	0.487	0.534	0.512	0.512
	abs	6.1764	6.00036	5.04562	4.72256	3.57668	3.8069	3.99124	2.97854
	umol	0.347547	0.337641	0.283917	0.265739	0.20126	0.214215	0.224587	0.167603
	final	0.179944	0.170038	0.116315	0.0981361	0.0336574	0.0466117	0.0569845	0
Replicate #3
		A340
Time		Acetate Concentration (mM)
(h:min:sec)	Temp (oC)	5	2.5	1.25	0.625	0.3125	0.15625	0.078125	0
00:00:00	36.9	0.486	0.491	0.476	0.484	0.494	0.498	0.478	0.489
00:00:12	36.9	0.486	0.492	0.476	0.484	0.493	0.498	0.478	0.489
00:00:24	36.9	0.486	0.492	0.475	0.483	0.493	0.498	0.477	0.489
00:00:36	37	0.486	0.49	0.476	0.484	0.492	0.499	0.477	0.488
00:00:48	36.9	0.486	0.491	0.476	0.484	0.492	0.498	0.477	0.489
00:01:00	37	0.486	0.491	0.475	0.484	0.492	0.498	0.477	0.488
00:01:12	36.9	0.486	0.492	0.475	0.483	0.492	0.498	0.477	0.488
00:01:24	37	0.485	0.491	0.475	0.484	0.492	0.498	0.477	0.488
00:01:36	36.9	0.485	0.49	0.475	0.484	0.491	0.498	0.477	0.488
00:01:48	36.9	0.485	0.49	0.474	0.483	0.491	0.498	0.477	0.488
00:02:00	36.9	0.485	0.49	0.475	0.484	0.491	0.498	0.477	0.488
00:02:12	37	0.485	0.491	0.474	0.483	0.491	0.497	0.477	0.487
00:02:24	36.9	0.485	0.49	0.474	0.482	0.49	0.498	0.478	0.487
00:02:36	37	0.485	0.49	0.474	0.483	0.491	0.498	0.478	0.488
00:02:48	36.9	0.484	0.489	0.473	0.483	0.49	0.497	0.477	0.487
00:03:00	36.9	0.484	0.489	0.472	0.483	0.491	0.497	0.478	0.486
00:03:12	36.9	0.484	0.49	0.474	0.482	0.491	0.497	0.478	0.487
00:03:24	37	0.484	0.488	0.473	0.482	0.491	0.497	0.477	0.487
00:03:36	36.9	0.483	0.488	0.473	0.482	0.49	0.497	0.477	0.486
00:03:48	37	0.483	0.489	0.473	0.483	0.491	0.497	0.477	0.485
00:04:00	36.9	0.483	0.489	0.473	0.483	0.491	0.497	0.477	0.486
00:04:12	37	0.483	0.488	0.473	0.482	0.492	0.498	0.478	0.486
00:04:24	36.9	0.484	0.489	0.473	0.482	0.491	0.497	0.477	0.486
00:04:36	37	0.484	0.488	0.473	0.482	0.491	0.497	0.477	0.486
00:04:48	36.9	0.484	0.488	0.473	0.483	0.491	0.497	0.477	0.486
00:05:00	36.9	0.485	0.489	0.473	0.483	0.491	0.499	0.478	0.486
00:05:12	36.9	0.486	0.489	0.474	0.483	0.492	0.499	0.478	0.486
00:05:24	36.9	0.487	0.489	0.474	0.483	0.492	0.499	0.478	0.487
00:05:36	36.9	0.488	0.489	0.474	0.483	0.492	0.499	0.478	0.487
00:05:48	37	0.489	0.489	0.475	0.483	0.492	0.499	0.477	0.486
00:06:00	36.9	0.49	0.491	0.475	0.484	0.493	0.5	0.478	0.486
00:06:12	36.9	0.491	0.492	0.475	0.484	0.493	0.5	0.479	0.486
00:06:24	36.9	0.49	0.491	0.475	0.485	0.492	0.5	0.478	0.485
00:06:36	37	0.491	0.493	0.475	0.486	0.494	0.5	0.478	0.486
00:06:48	36.9	0.491	0.493	0.475	0.486	0.494	0.5	0.477	0.485
00:07:00	37	0.49	0.493	0.475	0.487	0.494	0.5	0.478	0.486
00:07:12	36.9	0.49	0.493	0.475	0.487	0.494	0.5	0.478	0.485
00:07:24	37	0.489	0.494	0.473	0.488	0.493	0.499	0.478	0.485
00:07:36	36.9	0.49	0.494	0.474	0.489	0.494	0.499	0.478	0.485
00:07:48	37	0.488	0.493	0.473	0.489	0.494	0.498	0.478	0.485
00:08:00	36.9	0.488	0.492	0.473	0.489	0.494	0.498	0.477	0.485
00:08:12	37	0.487	0.492	0.472	0.489	0.494	0.497	0.477	0.484
00:08:24	36.9	0.487	0.491	0.47	0.488	0.493	0.497	0.477	0.485
00:08:36	37	0.486	0.49	0.471	0.489	0.492	0.496	0.477	0.485
00:08:48	36.9	0.485	0.49	0.47	0.488	0.492	0.496	0.477	0.484
00:09:00	37	0.484	0.489	0.47	0.488	0.492	0.496	0.476	0.484
00:09:12	36.9	0.483	0.489	0.469	0.487	0.491	0.495	0.476	0.484
00:09:24	37	0.482	0.487	0.469	0.486	0.49	0.494	0.475	0.483
00:09:36	36.9	0.482	0.485	0.468	0.486	0.49	0.494	0.475	0.484
00:09:48	37	0.482	0.484	0.467	0.486	0.49	0.493	0.475	0.483
00:10:00	36.9	0.481	0.485	0.466	0.485	0.489	0.493	0.475	0.483	2.5mM CoA added
00:11:26	37	0.456	0.475	0.455	0.462	0.48	0.488	0.465	0.473
00:11:38	36.9	0.458	0.476	0.456	0.463	0.481	0.489	0.467	0.475
00:11:50	36.9	0.459	0.475	0.458	0.465	0.482	0.49	0.468	0.476
00:12:02	36.9	0.458	0.476	0.458	0.466	0.481	0.489	0.469	0.476
00:12:14	36.9	0.459	0.477	0.458	0.466	0.481	0.49	0.47	0.477
00:12:26	36.9	0.46	0.476	0.459	0.467	0.481	0.49	0.471	0.477
00:12:38	37	0.46	0.476	0.459	0.468	0.48	0.49	0.472	0.477
00:12:50	36.9	0.461	0.478	0.459	0.468	0.481	0.489	0.472	0.477
00:13:02	37	0.461	0.479	0.46	0.468	0.481	0.49	0.473	0.477
00:13:14	36.9	0.462	0.481	0.46	0.468	0.481	0.489	0.473	0.477
00:13:26	36.9	0.463	0.483	0.461	0.47	0.481	0.491	0.473	0.478
00:13:38	36.9	0.464	0.486	0.463	0.47	0.48	0.491	0.473	0.478
00:13:50	37	0.467	0.486	0.463	0.472	0.48	0.492	0.473	0.481
00:14:02	36.9	0.469	0.489	0.467	0.471	0.479	0.494	0.473	0.481
00:14:14	36.9	0.472	0.489	0.469	0.473	0.481	0.495	0.474	0.483
00:14:26	37	0.473	0.49	0.47	0.473	0.48	0.495	0.474	0.483
00:14:38	36.9	0.474	0.49	0.47	0.475	0.479	0.496	0.474	0.484
00:14:50	37	0.473	0.489	0.47	0.476	0.48	0.497	0.475	0.484
00:15:02	37	0.474	0.49	0.471	0.477	0.481	0.498	0.475	0.485
00:15:14	37	0.473	0.489	0.471	0.479	0.481	0.498	0.476	0.483
00:15:26	36.9	0.473	0.49	0.471	0.48	0.482	0.5	0.476	0.485
00:15:38	36.9	0.473	0.49	0.47	0.481	0.483	0.499	0.477	0.484
00:15:50	36.9	0.472	0.49	0.471	0.482	0.484	0.5	0.477	0.485
00:16:02	37	0.472	0.489	0.471	0.483	0.484	0.5	0.478	0.485
00:16:14	36.9	0.472	0.49	0.472	0.485	0.485	0.499	0.477	0.487
00:16:26	37	0.471	0.489	0.472	0.485	0.486	0.498	0.477	0.488
00:16:38	36.9	0.47	0.49	0.472	0.486	0.486	0.499	0.478	0.489
00:16:50	37	0.47	0.489	0.473	0.486	0.486	0.498	0.478	0.489
00:17:02	37	0.469	0.49	0.472	0.486	0.486	0.498	0.48	0.49
00:17:14	37	0.469	0.489	0.471	0.486	0.486	0.498	0.481	0.49
00:17:26	37	0.468	0.489	0.472	0.486	0.485	0.497	0.481	0.489
00:17:38	36.9	0.468	0.488	0.472	0.485	0.485	0.497	0.482	0.49
00:17:50	37	0.467	0.488	0.471	0.485	0.485	0.497	0.482	0.489
00:18:02	37	0.466	0.488	0.471	0.485	0.485	0.496	0.482	0.489
00:18:14	37	0.466	0.488	0.471	0.485	0.484	0.497	0.482	0.489
00:18:26	37	0.465	0.487	0.471	0.484	0.483	0.497	0.482	0.488
00:18:38	36.9	0.464	0.487	0.471	0.484	0.483	0.495	0.483	0.488
00:18:50	36.9	0.464	0.487	0.471	0.484	0.483	0.495	0.483	0.488
00:19:02	36.9	0.463	0.487	0.471	0.483	0.482	0.495	0.482	0.488
00:19:14	37	0.462	0.485	0.47	0.484	0.482	0.494	0.482	0.488
00:19:26	37	0.462	0.486	0.47	0.483	0.481	0.494	0.482	0.487
00:19:38	36.9	0.461	0.486	0.471	0.484	0.482	0.492	0.481	0.487
00:19:50	37	0.459	0.485	0.47	0.484	0.484	0.493	0.482	0.486
00:20:02	36.9	0.458	0.485	0.469	0.483	0.485	0.493	0.481	0.485
00:20:14	37	0.458	0.484	0.469	0.482	0.486	0.493	0.481	0.484
00:20:26	37	0.458	0.484	0.469	0.482	0.485	0.493	0.48	0.482
00:20:38	36.9	0.457	0.483	0.468	0.482	0.486	0.493	0.479	0.482
00:20:50	37	0.456	0.483	0.468	0.482	0.486	0.493	0.479	0.48
00:21:02	36.9	0.455	0.482	0.467	0.481	0.485	0.493	0.48	0.479
00:21:14	37	0.455	0.482	0.467	0.481	0.486	0.493	0.479	0.477
00:21:26	37	0.455	0.481	0.466	0.481	0.485	0.491	0.478	0.476
00:21:38	37	0.454	0.48	0.465	0.479	0.485	0.491	0.478	0.474
00:21:50	36.9	0.453	0.479	0.464	0.48	0.484	0.491	0.477	0.474
00:22:02	37	0.453	0.478	0.462	0.479	0.484	0.49	0.477	0.473
00:22:14	36.9	0.452	0.479	0.464	0.478	0.484	0.49	0.476	0.473
00:22:26	37	0.451	0.478	0.463	0.478	0.484	0.489	0.476	0.474
00:22:38	37	0.45	0.477	0.462	0.476	0.483	0.489	0.476	0.475
00:22:50	36.9	0.45	0.478	0.462	0.477	0.483	0.488	0.474	0.476
00:23:02	37	0.449	0.477	0.461	0.475	0.483	0.488	0.475	0.478
00:23:14	36.9	0.449	0.476	0.461	0.476	0.484	0.488	0.475	0.478
00:23:26	37	0.448	0.476	0.461	0.475	0.483	0.486	0.475	0.479
00:23:38	37	0.447	0.476	0.46	0.475	0.483	0.486	0.475	0.478
00:23:50	37	0.447	0.475	0.46	0.474	0.482	0.486	0.474	0.479
00:24:02	36.9	0.445	0.475	0.459	0.474	0.482	0.486	0.473	0.478
00:24:14	37	0.445	0.474	0.459	0.473	0.481	0.485	0.473	0.478
00:24:26	37	0.445	0.473	0.458	0.473	0.481	0.485	0.472	0.476
00:24:38	36.9	0.444	0.473	0.456	0.473	0.479	0.485	0.472	0.477
00:24:50	36.9	0.443	0.471	0.457	0.473	0.48	0.485	0.472	0.476
00:25:02	37	0.443	0.472	0.456	0.472	0.479	0.485	0.471	0.476
00:25:14	36.9	0.443	0.471	0.456	0.472	0.48	0.484	0.47	0.475
00:25:26	36.9	0.442	0.47	0.455	0.47	0.478	0.484	0.47	0.475
00:25:38	37	0.441	0.47	0.454	0.47	0.478	0.484	0.47	0.474
00:25:50	37	0.441	0.469	0.454	0.469	0.478	0.484	0.469	0.474
00:26:02	37	0.44	0.467	0.453	0.469	0.477	0.484	0.469	0.474
00:26:14	37	0.439	0.467	0.451	0.469	0.477	0.483	0.469	0.473
00:26:26	37	0.439	0.465	0.451	0.468	0.476	0.482	0.469	0.473
00:26:38	37	0.438	0.465	0.45	0.467	0.476	0.481	0.468	0.472
00:26:50	37	0.437	0.465	0.45	0.467	0.476	0.482	0.467	0.472
00:27:02	37	0.437	0.464	0.448	0.467	0.476	0.481	0.467	0.471
00:27:14	37	0.437	0.463	0.448	0.466	0.476	0.481	0.467	0.471
00:27:26	37	0.436	0.463	0.447	0.467	0.475	0.481	0.466	0.47
00:27:38	36.9	0.436	0.463	0.447	0.466	0.475	0.48	0.467	0.47
00:27:50	37	0.435	0.462	0.446	0.466	0.474	0.481	0.466	0.471
00:28:02	37	0.435	0.462	0.446	0.465	0.475	0.48	0.465	0.47
00:28:14	37	0.434	0.461	0.446	0.465	0.474	0.479	0.465	0.47
00:28:26	37	0.433	0.461	0.445	0.463	0.473	0.479	0.465	0.469
00:28:38	37	0.433	0.461	0.445	0.462	0.473	0.48	0.465	0.469
00:28:50	37	0.432	0.459	0.445	0.462	0.474	0.479	0.464	0.469
00:29:02	37	0.431	0.46	0.445	0.462	0.473	0.479	0.463	0.468
00:29:14	36.9	0.431	0.459	0.444	0.462	0.473	0.478	0.463	0.469
00:29:26	37	0.431	0.459	0.444	0.461	0.473	0.479	0.463	0.468
00:29:38	36.9	0.429	0.459	0.444	0.46	0.472	0.478	0.462	0.467
00:29:50	37	0.43	0.458	0.444	0.461	0.472	0.478	0.462	0.468
00:30:02	36.9	0.429	0.458	0.444	0.46	0.472	0.477	0.461	0.468
00:30:14	37	0.429	0.458	0.444	0.46	0.471	0.477	0.461	0.468
00:30:26	36.9	0.428	0.457	0.444	0.459	0.471	0.477	0.46	0.467
00:30:38	36.9	0.427	0.456	0.443	0.459	0.471	0.476	0.46	0.467
00:30:50	37	0.427	0.456	0.442	0.459	0.471	0.476	0.46	0.467
00:31:02	37	0.426	0.455	0.442	0.458	0.47	0.476	0.46	0.466
00:31:14	37	0.426	0.455	0.442	0.458	0.47	0.475	0.459	0.466
00:31:26	37	0.425	0.455	0.442	0.458	0.47	0.475	0.459	0.466
00:31:38	37	0.425	0.455	0.441	0.457	0.47	0.475	0.458	0.466
00:31:50	37	0.424	0.454	0.441	0.456	0.469	0.474	0.458	0.466
00:32:02	37	0.424	0.454	0.441	0.457	0.469	0.474	0.458	0.466
00:32:14	36.9	0.423	0.453	0.439	0.457	0.469	0.474	0.457	0.465
00:32:26	37	0.423	0.453	0.439	0.457	0.469	0.474	0.458	0.465
00:32:38	36.9	0.422	0.452	0.439	0.456	0.468	0.473	0.457	0.465
00:32:50	37	0.422	0.451	0.438	0.455	0.468	0.473	0.457	0.464
00:33:02	36.9	0.421	0.451	0.438	0.454	0.467	0.473	0.457	0.464
00:33:14	37	0.421	0.45	0.438	0.454	0.467	0.473	0.457	0.465
00:33:26	36.9	0.42	0.45	0.437	0.454	0.466	0.473	0.457	0.464
00:33:38	36.9	0.42	0.45	0.437	0.454	0.467	0.473	0.457	0.465
00:33:50	37	0.419	0.449	0.437	0.454	0.466	0.473	0.457	0.465
00:34:02	36.9	0.419	0.45	0.436	0.454	0.466	0.472	0.456	0.464
00:34:14	36.9	0.418	0.448	0.436	0.454	0.465	0.472	0.456	0.465
00:34:26	37	0.418	0.449	0.436	0.453	0.465	0.472	0.455	0.464
00:34:38	36.9	0.417	0.448	0.435	0.453	0.465	0.471	0.456	0.464
00:34:50	37	0.417	0.447	0.435	0.453	0.465	0.47	0.455	0.463
00:35:02	36.9	0.417	0.448	0.435	0.452	0.465	0.471	0.455	0.463
00:35:14	37	0.416	0.448	0.435	0.453	0.464	0.471	0.455	0.463
00:35:26	36.9	0.416	0.447	0.434	0.452	0.464	0.471	0.454	0.463
00:35:38	37	0.415	0.446	0.434	0.452	0.464	0.47	0.454	0.462
00:35:50	36.9	0.414	0.446	0.434	0.451	0.464	0.47	0.454	0.461
00:36:02	37	0.414	0.445	0.432	0.451	0.463	0.469	0.453	0.462
00:36:14	36.9	0.413	0.445	0.433	0.451	0.463	0.469	0.453	0.461
00:36:26	37	0.412	0.444	0.433	0.451	0.463	0.468	0.453	0.461
00:36:38	37	0.412	0.444	0.433	0.45	0.462	0.468	0.453	0.461
00:36:50	36.9	0.412	0.444	0.432	0.45	0.462	0.468	0.453	0.46
00:37:02	36.9	0.411	0.443	0.431	0.45	0.462	0.468	0.452	0.46
00:37:14	37	0.41	0.443	0.431	0.45	0.462	0.468	0.452	0.46
00:37:26	36.9	0.41	0.443	0.431	0.449	0.461	0.467	0.451	0.46
00:37:38	37	0.409	0.441	0.429	0.449	0.461	0.467	0.451	0.46
00:37:50	36.9	0.409	0.441	0.429	0.449	0.461	0.468	0.451	0.459
00:38:02	37	0.409	0.44	0.429	0.449	0.461	0.467	0.451	0.46
00:38:14	36.9	0.408	0.44	0.43	0.449	0.46	0.467	0.451	0.459
00:38:26	37	0.408	0.44	0.429	0.448	0.459	0.466	0.451	0.459
00:38:38	36.9	0.408	0.439	0.428	0.448	0.459	0.466	0.451	0.458
00:38:50	37	0.407	0.44	0.428	0.447	0.46	0.466	0.45	0.458
00:39:02	36.9	0.407	0.439	0.428	0.447	0.459	0.466	0.45	0.458
00:39:14	37	0.406	0.438	0.428	0.447	0.458	0.466	0.45	0.458
00:39:26	36.9	0.405	0.438	0.428	0.446	0.459	0.465	0.45	0.457
00:39:38	36.9	0.405	0.438	0.428	0.445	0.458	0.465	0.449	0.458
00:39:50	36.9	0.404	0.437	0.427	0.446	0.458	0.465	0.45	0.458
00:40:02	36.9	0.404	0.437	0.427	0.445	0.457	0.465	0.449	0.457
00:40:14	37	0.404	0.436	0.427	0.445	0.458	0.465	0.449	0.457
00:40:26	36.9	0.403	0.437	0.425	0.444	0.458	0.464	0.448	0.457
00:40:38	37	0.403	0.436	0.426	0.444	0.457	0.463	0.448	0.457
00:40:50	37	0.402	0.435	0.426	0.444	0.457	0.463	0.447	0.457
00:41:02	37	0.402	0.435	0.425	0.444	0.456	0.463	0.448	0.457
00:41:14	37	0.401	0.435	0.425	0.444	0.457	0.463	0.448	0.456
00:41:26	36.9	0.401	0.434	0.425	0.444	0.456	0.463	0.447	0.456
	abs	3.90888	3.43939	3.05478	2.72862	2.12209	2.06372	2.33503	1.68858
	umole	0.219953	0.193535	0.171893	0.15354	0.11941	0.116126	0.131392	0.0950167
	final	0.124937	0.0985184	0.076876	0.058523	0.0243936	0.0211091	0.0363757	0
